# Supplementary material for: A genomic perspective on the important genetic mechanisms of upland adaptation of rice
Source: BMC Plant Biol. 2014 Jun 11;14:160. doi: 10.1186/1471-2229-14-160 (PMC4074872; doi:10.1186/1471-2229-14-160)
Supplement: Additional file 4 — The phenotypes of the accessions under rainfed upland condition (a) and irrigated condition (b). [file 1471-2229-14-160-S4.xlsx]

## Sheet: (a)rainfed_upland_condition
Additional file 4 (a): The phenotypes of the accessions under rainfed upland condition
field serial number	accession name	Indica/Japonica	ecotype	plant height					tiller number(productive panicle number)					root weight					maximal main root length					number of filled grain per panicle*	number of empty grain per panicle*	1000-grain weight(g)#
2012JH_WS_LD2	Dee-goo-woo-gen	indica	irrigated	66	69	69	66	65	4	3	4	1	2	4.97	2.56	2.59	1.65	1.94	36.3	22.1	20.7	21.9	24.6	56.8	17.6	22.162
2012JH_WS_LD3	Guichao 2	indica	irrigated	69	71	69	71	68	3	2	3	1		4.67	1.77	3.78	1.54		23	29.2	16.5	28.3		47.8	28.2	20.7322
2012JH_WS_LD4	IR 64	indica	irrigated	74	82	75	74	85	1	1	1	1	1	1.43	0.96	0.87	1.44	0.77	22	22.8	17.7	23.3	18.1	48.2	17.4	22.6473
2012JH_WS_LD5	chugeng25	japonica	irrigated	79	85	84	88	85	1	1	1	1	1	2.01	1.02	1.07	0.99	1.71	21.1	22.9	24.8	21.1	17.9	35	14.6	24.7429
2012JH_WS_LD6	Taizhong150	japonica	irrigated	95	88	90	90	92	2	1	2	2		2.46	2	2.64	2.34		23.6	21.5	19.1	22.5		59	15	25.1458
2012JH_WS_LD7	Denong202	indica	irrigated	85	99	98	104	100	1	1	1	1		1.05	2.61	1.19	2.31		23.2	19.2	26.5	28.7		60.6	30	20.8878
2012JH_WS_LD8	Hongyou2	indica	irrigated	98	93	95	94	94	2	1	1	1	1	2.06	1.38	1.79	2.11	2	29.1	30	34.6	32.2	31.1	39.2	26.2	26.9643
2012JH_WS_LD9	Chugeng27	japonica	irrigated	94	83	79	77	84	1	1	1	2	2	1.33	2	1.31	1.27	2.18	22.2	22.1	21.9	26.9	19.4	52	21	14.8962
2012JH_WS_LD10	Hongyou3	indica	irrigated	90	86	90	96	91	3	1	1	1	1	3.45	1.4	3.48	4.5	3.51	31	29.6	29.1	25.5	31.9	61.4	22.4	32.2248
2012JH_WS_LD65	IR 22	indica	irrigated	66	79	69	79	63	2	1	1	1	1	1.02	0.74	1.12	1.2	1.12	27.5	16.7	19.6	18.4	19.3	14	22.2	21.7857
2012JH_WS_LD66	IR 29	indica	irrigated	69	60	61	65	68	3	1	2	1	1	2.69	4.12	1.93	2.63	1.38	27.9	27.8	31.1	27.1	24.5	9.6	34.6	17.4375
2012JH_WS_LD68	IR 36	indica	irrigated	63	64	61	61	62	1	2	1	2	3	2.68	2.69	2.16	1.81	3.35	25.6	20.8	27.2	36.7	28.2	51.8	32.6	20.8224
2012JH_WS_LD69	IR 50	indica	irrigated	63	68	65	68		2	2	1	1	1	1.09	1.13	1.13	2.52	1.5	18.7	27	22.6	17.6	24	9.2	34.6	18.0217
2012JH_WS_LD70	IR 56	indica	irrigated	70	70	72	70	80	2	2	2	2	3	1.36	2.79	2.12	2.97	3.29	27.6	28.2	29.1	27.3	25.5	44.2	20	22.1493
2012JH_WS_LD71	IR 74	indica	irrigated	79	79	79	65		2	1	1	1		1.77	1.03	1.85	2.42		23.4	20.2	19.4	23.3		63.4	8.2	24.6625
2012JH_WS_LD72	Liuzhiwanmi	japonica	irrigated	120	126	125	123	109	1	4	6			9.31	1.79	6.59			29.1	27.6	26.3			20	33.4	29.2
2012JH_WS_LD74	Xian 128	indica	irrigated	75	85	85	73	77	2	1	2	2		2.57	2.78	3.34	2.09		30.7	28.8	32	31.3		43.6	23.2	26.445
2012JH_WS_LD75	Shuanggui 36	indica	irrigated	70	72	67	68	75	2	2	2	1		3.888	2.454	2.984	2.92		25.3	34	29.4	25.3		33	27.4	37.5818
2012JH_WS_LD76	Xinguiai	indica	irrigated	80	75	79	73	74	2	2	2	1	1	1.92	2.5	1.88	1.41	2.17	34.1	28.2	26.5	26.5	33.4	67	15.8	17.0687
2012JH_WS_LD77	Jinmazhan	indica	irrigated	104	89	87	86		2	3	2	3	3	3.73	4.13	3.02	3.66	3.79	26.8	26.4	29.2	24.6	28.1	10.6	35.2	21.9811
2012JH_WS_LD78	Liao 942	japonica	irrigated	63	75	62	66	65	4	3	2			1.38	0.78	2.46			24	16.1	13.6			54	17	23.1111
2012JH_WS_LD80	Miyang 46	indica	irrigated	81	85	92	96	91	2	1	1	1	1	1.14	1.61	1.4	1.13	1.03	26.9	22.8	27.2	25	22.4	48	16.8	25.5583
2012JH_WS_LD81	Danjing 5	japonica	irrigated	68	70	75	71	68	1	2	2	1	1	0.84	1.03	0.87	0.67	0.94	24	29.3	22.1	17.3	19.4	34.5	48.5	21.2536
2012JH_WS_LD83	8-126	japonica	irrigated	108	86	92	101		1	1	1			1.6	1.48	0.9			20.2	17.2	20.5			37	32.6	23.5568
2012JH_WS_LD84	Menggudao	japonica	irrigated	87	92	99	95	90	2	1	1	1	1	1.62	1.61	1.05	1.58	1.75	25.8	25.7	19.6	18.9	26.5	11.4	12.8	21.4035
2012JH_WS_LD85	Denong205	indica	irrigated	85	82	75	96	86	1	2	2	1	2	2.81	1.81	2.3	1.49	2.19	25.5	28	26.1	26	24.8	17.4	32.6	27.5862
2012JH_WS_LD86	xueheaizao	japonica	irrigated	75	81	73	80	80	4	2	2	1	1	1.64	1.51	1.2	2.11	2.12	17.4	21.6	24.6	21.1	15.6	28.4	12	10.6408
2012JH_WS_LD87	xinzhu56	japonica	irrigated	80	79	81	75	83	1	1	1	1	1	0.9	0.74	1.57	0.96	0.92	21.3	20.4	22.8	13.8	16.7	22	31.2	25.4
2012JH_WS_LD89	Tainan1	japonica	irrigated	72	75	74	76	71	2	1	1	1	2	0.41	0.59	0.67	1.12	0.98	19.3	16.5	19.3	15.9	18.7	15.2	19.2	23.1316
2012JH_WS_LD90	Gaoxiong22	japonica	irrigated	65	71	66	75	61	1	1	1	1	1	1.47	1.57	0.8	1.4	1.93	22.2	20.1	21.2	20.2	27.8	10.5	33.5	21.5714
2012JH_WS_LD91	Xinzhu62	japonica	irrigated	77	67	69	74	65	2	1	1	1	1	1.21	1.47	2.51	1.52	1.42	20.3	27.6	22.7	16.6	13.2	18	29.2	22.3889
2012JH_WS_LD92	Dianjingyou1	japonica	irrigated	80	75	81	70	77	1	1	1	2	1	1.52	2	1.05	0.89	1.78	24	15.9	14.8	28.5	20.6	18.8	31.8	27.3936
2012JH_WS_LD93	Dianyu2	japonica	irrigated	96	90	95	96	80	2	2	2	2	1	1.76	1.64	1.54	1.53	1.64	32.6	22.4	28.7	29.1	25.4	27	53.25	23.4444
2012JH_WS_LD94	2-32B	indica	irrigated	69	81	71	71	78	1	2	1	1	2	2.92	2.65	1.22	2.31	2.81	26.9	28.4	26.7	32.3	24.9	53.4	18.6	21.4157
2012JH_WS_LD95	RD23	indica	irrigated	91	90	86	90	91	1	1	1	1	1	1.32	0.55	0.8	1.06	1.01	18	33.9	23.8	23.6	20.5	35.8	17.2	24.7207
2012JH_WS_LD96	hexi22	japonica	irrigated	80	87	87	90	86	1	1	2	1	1	0.85	0.87	1.11	1.02	0.99	24	27.8	23.7	30.1	32.2	24	28.6	20.125
2012JH_WS_LD97	hexi39	japonica	irrigated	84	73	86	86	75	1	1	1	1	1	1.32	1.83	1.66	1.55	1.11	18	22.3	20.5	20.2	17.4	17.2	24.8	21.6977
2012JH_WS_LD98	hexi42	japonica	irrigated	56	55	51	52	59	1	2	1	1	2	0.89	0.93	1.01	0.65	0.45	18.6	20.1	16.3	21.8	18.3	22.4	27	21.9732
2012JH_WS_LD99	Fengdao14	japonica	irrigated	68	67	86	90		1	2	1	1		0.72	0.8	0.69	0.21		11.7	15.2	15	9.5		29	26.6	22.6759
2012JH_WS_LD101	chuging3	japonica	irrigated	86	79	73	75	78	2	2	2	2	1	0.73	1.08	0.98	1.26	1.08	18.6	23.5	20.5	23.1	18.6	17.2	24	27.1512
2012JH_WS_LD102	chugeng24	japonica	irrigated	102	85	95	96	88	1	1	1	1	1	1.19	0.9	1.16	1.68	1.49	26.7	27.8	17.4	27.1	23.9	14.6	24.4	24.7808
2012JH_WS_LD103	diantun502	indica	irrigated	65	78	73	65	63	1	1	1	1	1	0.88	1.05	0.96	0.8	0.76	18.4	21.6	16.9	18.7	21.3	19.6	26.4	25.5408
2012JH_WS_LD104	hongyou4	indica	irrigated	67	68	65	76	75	2	2	1	1		1.54	1.21	1.22	0.77		19	20.8	26	25.1		9.6	40.8	21.5417
2012JH_WS_LD105	yunhui290	indica	irrigated	86	89	82	87	78	1	2	1	1	1	1.42	1.87	0.95	1.02	0.77	26.1	20.3	19.1	27.5	22.2	23.6	12.2	41.5085
2012JH_WS_LD106	Dianjingyou4	japonica	irrigated	89	83	80	89	88	2	1	1	2	2	2.72	0.79	1.54	2.03	1.92	26.6	30.3	20.5	20.9	29.7	37.8	30.8	22.9693
2012JH_WS_LD107	dianchao8	japonica	irrigated	85	83	87	81	86	1	1	1	1	1	0.87	1.41	1.84	1.05	0.95	21.1	17.5	19.5	16	21.4	25.4	29.8	18.9764
2012JH_WS_LD129	Hongzaosheng	japonica	irrigated	99	89	90	85	89	2	2	2	2	3	1.11	1.14	2.05	1.6	2.61	20.3	23.2	25.1	25.8	25.8	39	37.4	21.5282
2012JH_WS_LD130	Banna21	indica	irrigated	98	101	109	96	93	2	3	2	1	1	1.26	2.35	2.28	2.41	3.01	31.2	30.1	31.9	28.1	29	26.6	31.2	22.1053
2012JH_WS_LD131	Nantehao	indica	irrigated	86	69	78			1	1	1	1	1	1.51	2.51	1.35	1.31	0.55	21.6	17.2	18.6	14.8	21.1	34.2	12.6	20.4561
2012JH_WS_LD132	Aizizhan	indica	irrigated	81	78	86	77	84	3	1	2	2		1.84	3.21	2.35	1.52		22	19.6	23.8	35.7		51.4	28.2	22.1089
2012JH_WS_LD133	Wendao 5	indica	irrigated	75	78	75	85	68	1	1	1	1	1	2.31	2.71	0.96	1.32	1.72	31.3	30.4	28.7	32	31.6	37	42	28.6973
2012JH_WS_LD134	Denong 205	indica	irrigated	80	83	79	100	84	1	1	1	2	2	2.394	2.393	1.358	0.634	1.55	23.4	18.2	18.8	26.7	20.2	29	28.8	24.8621
2012JH_WS_LD135	Shenglixian	indica	irrigated	104	113	122	119	111	2	2	1	1		2.88	3.32	1.15	1.87		26.9	19.6	18.2	21.2		43.6	33.8	24.2339
2012JH_WS_LD136	Menggudao	japonica	irrigated	110	105	107	101	95	2	1	1	1	1	1.53	2.12	1.61	1.56	0.88	17.8	23	27	23.4	22.1	50	4.6	22.976
2012JH_WS_LD137	Dianrui 449	indica	irrigated	80	85	88	88	80	2	2	2	1		1.863	2.951	3.138	3.153		25.9	22.5	28.2	21		45.4	24	23.5991
2012JH_WS_LD138	IR 20	indica	irrigated	65	65	70	70	65	2	1	1	1	1	1.52	1.38	1.66	1.94	1.33	20.7	20.4	21.4	17	18.6	9.2	51	20.913
2012JH_WS_LD11	Qinglonghanniangu	indica	upland	120	130	111	123	145	3	2	2	3	2	7.35	6.35	5.22	6.97	3.55	33.9	37.6	32.5	31.1	33.2	34.4	14.8	22.8372
2012JH_WS_LD12	TGR 78	indica	upland	92	95	83	85	90	1	1	1			2.656	2.633	2.647			31.3	26.6	28.4			62.4	18.2	27.6218
2012JH_WS_LD13	IRAT 12	indica	upland	69	64	64	70	71	5	2	3	2	2	4.22	2.98	3.41	1.49	2.29	27.6	26.9	24.4	23.8	21.1	57.2	11.4	26.5664
2012JH_WS_LD14	CICA 6	indica	upland	74	81	71	66	69	2	1	1	1	1	1.65	1.92	1.64	1.24	1.06	21.5	23.1	18.8	20.4	20.7	47.4	13.6	27.0084
2012JH_WS_LD15	CICA 9	indica	upland	88	96	102			1	1	1	1	1	1.31	1.28	2.72	2.32	2.37	23.5	29.5	20.2	23.8	26.4	71	18	27.5775
2012JH_WS_LD16	Luyin 46	indica	upland	95	105	106	106		1	1	1	1		2.36	2.73	1.48	1.86		27	20.6	22.5	26.6		54.2	20.8	21.572
2012JH_WS_LD17	Huangkehongmangjingzhan	japonica	upland	102	118	105	106	106	1	1	1	1	2	3.62	3.55	3.89	2.93	6.33	33.3	32.9	37.4	31.9	33.7	55.4	14	27.8736
2012JH_WS_LD18	AZUCENA		upland	91	105	98	91	111	1	1	2	1	1	1.91	1.29	2.3	1.46	4.71	22.2	25.8	27.5	25.7	23.7	44.2	24	25.0136
2012JH_WS_LD19	Jaya		upland	67	72	63	65	67	1	1	2	1	1	1.14	1.93	1.57	1.86	1.83	25.6	23.4	18.1	25.6	26.8	74	8.2	20.9784
2012JH_WS_LD20	Arias Halus		upland	127	117	115	111	134	1	1	1	1	1	2.84	3.89	3.63	3.51	3.37	35.7	38.8	40.5	38.3	38.4	38.6	5.8	31.9845
2012JH_WS_LD21	Dourado	indica	upland	106	94	100	102	103	1	1	1	1	1	2.29	2.06	2.11	3.18	2.11	29.4	33.2	34.5	31.6	28.2	34.4	17.2	22.7791
2012JH_WS_LD22	CNA 4140	indica	upland	103	106	108	121	110	1	1	1	1		3.67	3.18	5.22	3.02		28.9	28.5	26.9	24.9		52.2	15.6	32.0843
2012JH_WS_LD23	IRAT 104	japonica	upland	85	84	86	91	96	1	1	1	1	1	2.43	3.77	3.26	5.63	3.34	34.3	30.4	27	28.4	30.1	45.4	9.4	29.7533
2012JH_WS_LD24	Sanlicun	japonica	upland	120	120	110	121		1	1	1	1		2.72	2.35	2.21	2.58		37.4	38.3	48.6	35.2		32	12.5	40.0078
2012JH_WS_LD25	CAIAPO		upland	97	105	105			1	1	1	1	1	2.63	4.62	3.17	3.81	2.99	33.3	36.9	45.6	39	32.1	49.8	12.8	29.3574
2012JH_WS_LD26	CNA 4120		upland	108	111	116	106	113	1	1	1	1		2.62	3.01	2.23	4.62		36.5	30.2	28.2	36.6		53.6	6.8	28.6679
2012JH_WS_LD27	CIRAD 392		upland	83	93	88	76	95	1	1	2	1		0.86	0.74	1.97	1.53		18.3	21.4	24.6	22.1		34.6667	8.33333	30.2692
2012JH_WS_LD28	Xingrenhonghanniangu	japonica	upland	143	135	136	115	124	1	1	1	1	1	1.01	1.94	1.18	2.33	1.26	28	34.6	24.6	23.2	33	42	18.4	26.8667
2012JH_WS_LD29	Xiaobaigu	japonica	upland	120	120	132			1	1	1	1	1	2.31	1.79	2.12	1.98	1.61	25.3	39.6	28.5	29.5	30.3	46.4	14.4	26.6379
2012JH_WS_LD30	Aoyong	japonica	upland	81	78	101	75	101	1	1	1	1	1	1.02	1.08	0.88	1.12	1.49	19.7	19	21.4	20.1	24.5	26	7.4	23.9154
2012JH_WS_LD31	Zhaxima	japonica	upland	141	124	112	160	134	1	1	1	1	1	1.52	2.6	1.73	2.17	2.92	33.2	46.3	48.8	39.1	43.9	43.4	9.8	26.9447
2012JH_WS_LD32	Haohaohao	japonica	upland	101	104	99	101		1	1	1	1	1	1.997	2.46	1.336	2.053	1.614	21.5	29.4	27.4	24.9	18.5	15	27	20.56
2012JH_WS_LD33	Bayuenuo	japonica	upland	99	118	105	100		1	1	1	1	1	0.96	1.55	2.58	1.03	1.33	37.2	27.3	25.4	27.6	33.5	30.5	12	22.3934
2012JH_WS_LD34	Lancangdabaigu	japonica	upland	120	115	128	116		1	1	1	1	1	2.377	4.161	3.579	2.248	1.71	45.6	44.3	43.3	41.5	42.5	36.25	14.5	29.7517
2012JH_WS_LD35	Landigu	japonica	upland	113	125	121	109	106	1	1	1	1	1	1.8	1.69	2.42	1.96	2.15	21.9	25.6	33.7	27.3	34.7	38	32.8	25.8421
2012JH_WS_LD36	Huangpigu	japonica	upland	92	88	88	95		1	2	2	2	2	3.14	2.82	2.97	1.93	2.68	31.2	27.9	26	28.4	26.3	19.6	16.4	26.0306
2012JH_WS_LD37	Bayuenuo	japonica	upland	132	121	126	133	128	1	1	1	1		1.44	2.69	1.29	1.76		20.1	26.5	27.6	20.4		28.8	24.6	19.4583
2012JH_WS_LD38	Mengwanggu	japonica	upland	134	138	132	132		1	1	1	1		2.82	1.62	2.71	2.63		35.3	39.9	32.3	34.8		24.5	26.25	24.5102
2012JH_WS_LD39	Mazigu	japonica	upland	138	128	123			1	1	1	1	1	1.867	1.808	1.255	1.231	0.957	24.9	22.1	20.6	24.6	27.4	49.6	25.6	24.9435
2012JH_WS_LD40	Hongzaogu	japonica	upland	106	121	105	111	100	1	1	2	1	1	1.21	1.71	1.41	1.04	0.77	30.3	23.6	25.2	24.1	28.1	21.25	20	22.6118
2012JH_WS_LD41	Haodali	japonica	upland	88	104	81	78	87	3	2	2	1	3	4.04	2.81	2.96	2.44	2.68	36	32.5	31.2	31.5	24.9	76.4	11.4	20.1963
2012JH_WS_LD42	Zigu	japonica	upland	85	86	94	106		1	1	1	1		1.86	1.11	0.97	1.32		31.3	21.6	24.1	25.3		24.5	11.5	25.2551
2012JH_WS_LD43	Dahonggu	japonica	upland	101	106	105	88	119	1	1	1	1	1	1.28	1.03	0.41	1.22	0.75	36	32	41.2	28.7	34.9	32.4	10	24.1296
2012JH_WS_LD44	Jiaojiajingdabaigu	japonica	upland	91	102	105	118	114	1	1	1	1	1	1.35	0.78	1.71	1.07	1.16	24.6	24.3	24.2	24.7	30.2	35.4	24	23.6836
2012JH_WS_LD45	Heijugu	japonica	upland	108	120	108	124	104	1	1	1	1	1	4.18	1.58	4.17	3.56	2.66	38.4	33.8	39.6	44.8	43.3	37	19.2	34.7514
2012JH_WS_LD46	Dahongbaigu	japonica	upland	115	134	135	117	125	1	1	1	1	1	1.55	1.7	1.67	1.27	1.79	38	39.5	34.7	47.8	51.9	41.6	18.8	26.8462
2012JH_WS_LD47	Xiaobaigu	japonica	upland	111	105	105	92	93	1	1	1	1	1	1.97	2.48	2.45	1.67	2.1	39.7	43.5	35.1	44.3	43.3	28	20.8	30.3857
2012JH_WS_LD48	Yangbiguangkeludao	japonica	upland	110	113	107	116	99	1	2	2	2	3	2.16	3.89	2.83	2.36	2.77	35.4	46.2	34.4	45.2	41.7	48.8	16.2	26.25
2012JH_WS_LD49	Boyegu	japonica	upland	99	101	112	99	95	2	1	1	1	1	3.95	2.13	4.57	2.46	2.78	39.9	31.7	33.6	31.2	41.2	8.2	46.2	28.6341
2012JH_WS_LD50	Liandaogu	japonica	upland	100	95	100	105	88	1	2	1	1		2.75	2.09	3.08	1.94		23	28.9	31.6	23.4		6	21.5	21.6667
2012JH_WS_LD51	Lunanhangu	japonica	upland	91	95	101	87	107	1	1	1	1	1	2.36	2.28	3.79	2.9	2.67	36	40.1	32.6	30.7	30.3	13.2	27.6	28.2424
2012JH_WS_LD52	Dabaigu	japonica	upland	111	116	113	111	109	2	1	1	1	1	3.08	2.81	3.13	1.52	2.68	22.1	23.6	20.9	27	28.1	51.2	16.4	30.6797
2012JH_WS_LD53	Sanbang 70 Luo	japonica	upland	111	90	96			1	1	1	1		2.4	3.4	3.35	2.97		29.9	29.1	28.3	28		20.75	6.5	30.1566
2012JH_WS_LD54	Zhaluoge	japonica	upland	131	111	116	122	129	1	2	1	2	2	3.21	2.42	2.94	1.75	2.81	23.8	25.9	24.5	26.6	27.7	49.2	19.6	24.1992
2012JH_WS_LD55	Caopigu	japonica	upland	128	133	129	122	115	2	2	2	1	3	2.68	2.02	1.92	2.56	3.18	33.7	30.3	38.6	34.3	39.9	46.6	14	22.6609
2012JH_WS_LD56	Shanekuai	japonica	upland	105	109	117	105	108	1	1	1	1	1	5.02	3.08	3.25	3.39	2.99	33.8	37.1	36.9	35.5	40.6	40	19.2	32.96
2012JH_WS_LD57	Wangmonianhangu	indica	upland	101	85				2	3	3			1.28	0.46	0.81			20.6	21.3	24.6			50.5	16	20.9406
2012JH_WS_LD58	Baihandao	japonica	upland	128	111	116	116		2	3	2	2	2	3.41	4.55	3.46	2.78	4.23	29.8	27.1	26.6	27.5	21.2	15.2	22.2	21.9079
2012JH_WS_LD60	cehengguangkexianjing	japonica	upland	104	101	99	105	90	1	1	1	1	1	3.38	2.6	3.1	2.7	1.34	24.3	40.3	44.4	40.7	37.5	38.8	10.4	30.8608
2012JH_WS_LD61	Dejianggoudiantou	japonica	upland	115	105	111	105	103	2	1	3	1	1	4.1	2.75	3.94	3.26	2.51	34.3	28.7	36	37.3	34.7	50.8	20.2	27.3819
2012JH_WS_LD62	Taiwanludao 1	japonica	upland	71	71	77	73	70	3	2	3	4		3.5	3.96	4.51	6.28		26.1	23.7	21.7	24.6		41	14	26.8488
2012JH_WS_LD63	Cehengguangkenuo	japonica	upland	119	123	111	116	117	2	2	1	1	1	2.83	2.1	3.74	3.15	1.6	28.4	45.6	33.5	28.1	25.9	17	26.4	24.8118
2012JH_WS_LD64	Digannuo	japonica	upland	93	113	107	96	90	2	2	2	2		5.15	5.71	4.69	7.48		40.7	43.4	37.3	44.2		53.4	10	27.3745
2012JH_WS_LD108	IAC 25	japonica	upland	120	126	137	125	128	2	1	1	1	2	3.13	2.17	3.71	3.04	5.34	31.4	31.2	33.9	29.2	33.6	51.6	5.2	32.0853
2012JH_WS_LD109	ITA 118	japonica	upland	88	84	89	89	78	1	1	1	1	2	2.19	2.3	2.83	1.48	2.07	37.7	30.2	36.3	31.8	20.9	28.8	9.4	27.2847
2012JH_WS_LD110	TOS 2300	indica	upland	94	91	96	92	87	1	1	1	1	1	2.25	2.08	2.82	2.08	5	22.5	36.8	30.6	37.2	24.6	28	12	29.7571
2012JH_WS_LD111	WAB56-125	indica	upland	92	89	85	81	81	1	1				1.19	1.78				41.5	28.6				38.6	18	23.1399
2012JH_WS_LD112	WAB56-50	japonica	upland	95	103	93	79	73	1	1	1	1	2	0.95	2.27	0.77	2.36	1.22	24.3	33.6	26.5	32.8	29.2	33.5	26.5	21.8657
2012JH_WS_LD113	GUARANI	indica	upland	106	114	113	121	106	2	1	1	1		1.74	1.71	1.6	3.55		35.7	31.2	30.6	32.3		34.8	12.8	31.8161
2012JH_WS_LD114	CIRAD 391	japonica	upland	93	110	85	108	115	1	1	1	2	3	2.26	1.96	1.47	1.62	2.07	26.9	24.2	29.9	28.8	25.1	33.6	29	23.3333
2012JH_WS_LD115	IRAT 110	japonica	upland	83	98	95	85	95	1	1	1	1	1	1.68	1.16	1.79	1.27	2.45	31.7	25.5	28.1	28.5	29.2	46	25	27.0304
2012JH_WS_LD116	IRAT 112	japonica	upland	102	96	94	96	100	2	1	1			1.94	1.49	1.73			28.9	26.8	28.1			32.8	15.2	31.4634
2012JH_WS_LD117	Azucena	japonica	upland	109	126	114	115	116	1	1	1	1		2.31	3.04	3.21	3.17	3.07	33.6	27.5	26.7	33.8	32.1	49.2	6.4	24.4593
2012JH_WS_LD118	UPL RI-5	indica	upland	96	99	104	101	108	1	1	1	1	1	1.98	1.88	1.6	2.79	2.45	24.5	23.4	23.8	32.8	28.1	66.4	18.8	22.5693
2012JH_WS_LD119	CR 5272		upland	87	88	81			1	2	1	1	2	0.75	1.82	1.23	1.63	1.45	25	23.3	20.9	16.7	28.9	12	41.4	15.0833
2012JH_WS_LD120	KMP 34	indica	upland	84	86	90	84	87	2	1	2	1	2	1.38	0.99	1.59	2.52	1.48	23.8	18.8	26.2	19.1	25.4	42.2	38.6	24.2607
2012JH_WS_LD121	B3619C-7B-8-1-4	indica	upland	120	116	120	121	115	2	1	1	1	1	0.85	2.35	1.44	0.98	1.37	24.1	25.4	32.2	29.2	29.6	69.25	25.75	21.3899
2012JH_WS_LD122	B4801F-MR5	indica	upland	89	101	106	99	102	1	2	2	1	2	3.67	3.01	2.16	2.87	5.02	19.5	33.2	24.4	29.9	32.3	49.2	39.6	24.7154
2012JH_WS_LD123	B5524F-ST-30-14	indica	upland	93	97	95	104	98	1	1	1	1	2	0.652	0.801	1.692	0.659	0.804	14.7	18.2	15.7	15.3	17.6	50.4	11	17.1825
2012JH_WS_LD124	B6128-64-0-TB-TB-0-6-0-0	indica	upland	110	113	125	135	130	1	1	1	1	1	1.211	1123	2.716	2.684	2.737	25.6	20.6	20.2	28.9	26.1	92.6	24.6	18.2916
2012JH_WS_LD125	B6136-3-TB-0-1-5	indica	upland	88	90	105	90	101	1	1	1	1	1	2.9	1.59	2.21	1.65	2.49	34.8	29.4	24.3	38.8	32.8	70	41.2	20.0257
2012JH_WS_LD126	B6144	indica	upland	83	87	98	101	98	2	2	1	2		1.75	1.47	2.52	1.85		15.1	21.1	19.9	16.6		46.8	22.2	22.9872
2012JH_WS_LD127	B6144F-MR-6	indica	upland	96	91	111	101	98	2	2	2	1	1	1.84	2.32	2.37	1.67	2.34	24.6	28.8	30.9	26.3	16.7	24.2	18.4	19.0083
2012JH_WS_LD128	B6824E-TB-3	indica	upland	106	108	110	100	110	2	1	2	1	1	2.209	2.618	1.75	1.404	2.572	30.3	16.5	29.7	23.7	26.2	11.4	55	20.9298
2012JH_WS_LD141	Jiangchengkugu	indica	upland	104	104	113	112	98	2	2	2	2	2	3.07	3.49	2.96	3.27	2.51	29.1	44.1	33.6	28.8	31.4	38.8	21	19.3711
*: For the number of filled and empty grains, we counted the whole number for five panicles. The values were derived by dividing the total number by 5
#: We weighed the filled grains of five panicles, counted the number, and then obtained the 1000-grain weight value by normalizing the weight to 1000 grains

## Sheet: (b)irrigated_condition
Additional file 4(b): The phenotypes of the accessions under irrigated condition*
field serial number	accession name	Indica/Japonica	ecotype	plant height					tiller number					root weight(g)			maximal main root length			productive panicle number			1000-grain weight(g)	number of filled grain per panicle	number of empty grain per panicle
2012JH_FS_L002	Dee-goo-woo-gen	Indica	irrigated	87	88	85	87	86	18	29	18	10	29	27.82	23.21	27.78	28.5	29	30.5	25	19	14	23.0894	109.444	36.8889
2012JH_FS_L003	Guichao 2	Indica	irrigated	70	91	80	87	97	19	9	12	13	16	31.36	19.01	10.25	26	29	25	12	8	9	26.2589	126	56.6667
2012JH_FS_L004	IR 64	Indica	irrigated	91	78	80	87	73	10	9	12	17	10	16.24	11.4	26.64	28	28	23.5	12	13	16	22.1653	180.222	20.7778
2012JH_FS_L005	Chujing 25	Japonica	irrigated	105	111	104	111	105	8	12	7	8	7	12.26	24.44	16.89	27.5	25	25.5	9	8	7	26.1327	179.222	15.7778
2012JH_FS_L006	Taizhong 150	Japonica	irrigated	110	113	107	111	112	11	8	8	11	12	16.29	11.14	14.32	26.5	26	23	7	14	9	26.0172	194.778	37.4444
2012JH_FS_L007	Denong 202	Indica	irrigated	102	105	108	105	96	13	10	8	12	7	14.54	28.59	27.36	27	32	27	15	14	7	19.9373	169.778	128.556
2012JH_FS_L008	Hongyou 2	Indica	irrigated	111	106	111	105	105	15	7	11	10	14	30.19	35.82	12.02	27.5	30	26.5	12	15	11	25.935	135.556	38.7778
2012JH_FS_L075	IR 22	Indica	irrigated	75	76	81	70	71	9	17	19	10	10	12.56	19.41	16.41	26	25.5	23.5	13	19	14	23.0483	86.1111	42.2222
2012JH_FS_L076	IR 29	Indica	irrigated	65	82	65	70	69	7	10	19	14	20	13.92	22.33	42.97	25.5	25.5	30.5	11	17	21	22.3491	138.111	45.6667
2012JH_FS_L077	IR 30	Indica	irrigated	70	76	71	65	66	16	6	9	11	9	22.61	8.06	15.94	26.5	27.5	25.5	9	13	18	19.8117	131.222	64.7778
2012JH_FS_L078	IR 36	Indica	irrigated	60	61	64	56	63	5	5	7	5	8	8.59	3.84	7.02	19	20	20	22	17	10	19.1817	118.222	39
2012JH_FS_L080	IR 50	Indica	irrigated	65	60	58	60	60	7	10	15	5	13	8.55	7.5	7.01	24	23	24	17	13	22	19.2239	96.2222	63.6667
2012JH_FS_L081	IR 56	Indica	irrigated	71	64	67	64	68	10	11	11	5	10	15.06	4.85	9.64	23.5	25.5	28	18	15	12	24.0089	105.556	7
2012JH_FS_L082	IR 74	Indica	irrigated	78	83	80	80	72	16	13	11	6	10	21.48	7.27	30.83	24	21	26.5	16	14	13	23.0328	106.889	24.6667
2012JH_FS_L083	Liuzhiwanmi	Japonica	irrigated	150	155	155	162	155	5	7	8	5	5	8.53	17.05	15.25	21	22	23	5	14	12	22.4311	179	33
2012JH_FS_L085	Xian 128	Indica	irrigated	75	77	77	75	78	15	11	10	19	14	15.45	8.4	21.42	26.5	23	27	10	22	13	25.7561	109.667	57
2012JH_FS_L086	Shuanggui 36	Indica	irrigated	85	77	76	82	83	16	10	11	9	11	20.33	23.25	9.85	31	26	26.5	11	9	10	33.32	102.889	9.66667
2012JH_FS_L087	Xinguiai	Indica	irrigated	73	82	80	75	82	7	13	10	9	12	8.16	21.51	14.28	18.5	24.5	24.5	17	13	11	16.766	149.778	12
2012JH_FS_L088	Jinmazhan	Indica	irrigated	80	87	85	86	82	14	14	10	8	7	10.57	18.27	12.48	20	21	24	16	12	12	26.4833	108.778	13.7778
2012JH_FS_L092	Liao 942	Japonica	irrigated	76	78	69	77	75	9	16	11	12	11	9.42	8.58	7.05	24	26.5	19	8	11	10	21.7328	104.889	23.8889
2012JH_FS_L093	Shennong 8712	Japonica	irrigated	85	80	76	70	86	6	11	9	7	8	11.88	5.55	5.99	29.5	24.5	24.6	7	5	6	21.6522	118.889	29.4444
2012JH_FS_L094	Miyang 46	Indica	irrigated	83	85	90	79	79	18	14	6	15	8	8.52	11.15	7.17	23	26.5	28.5	11	9	10	25.4556	119.556	14.5556
2012JH_FS_L095	Danjing 5	Japonica	irrigated	74	71	77	71	71	6	7	6	8	7	4	5.8	2.27	16.5	23.8	15	8	6	6	20.0917	88.3333	46.4444
2012JH_FS_L096	Zhuzhan	Indica	irrigated	126	132	125	114	116	9	13	9	3	3	12.57	15.58		22.5	24.5		6	11	9	23.5005	162.444	42.7778
2012JH_FS_L098	Menggudao	Japonica	irrigated	92	90	98	105	80	6	4	7	6	6	2.58	8.75	4.57	33	24.5	20	6	6	8	20.19	93.2222	14.7778
2012JH_FS_L099	Denong 205	Indica	irrigated	82	89	88	80	85	7	9	13	5	5	3.64	13.01	9.53	25	17	24.5	12	7	6	27.2983	133.556	22.3333
2012JH_FS_L106	Xueheaizao	Japonica	irrigated	96	98	106	98	104	10	8	10	15	11	8.89	8.04	12.8	20.5	22	18	9	10	10	27.4689	110.333	44
2012JH_FS_L107	Xinzhu56	Japonica	irrigated	100	102	95	95	96	10	12	11	8	9	18.71	15.2	13.35	27.5	25	22.5	10	8	9	23.97	105.111	19.2222
2012JH_FS_L108	Taizhong 65	Japonica	irrigated	94	90	95	93	96	9	12	12	9	5	16.79	33.13	25.12	26.5	26	27.5	17	7	13	23.8644	113.778	21.5556
2012JH_FS_L109	Tainan1	Japonica	irrigated	92	95	95	88	95	5	8	9	5	7	6.27	6.96	3.31	26.1	18.5	21.1	9	11	7	23.2236	137	62.1111
2012JH_FS_L110	Gaoxiong 22	Japonica	irrigated	106	98	90	96	91	4	8	7	6	7	6.41	6.1	12.02	17	17.5	22.5	9	13	11	23.419	160.333	15.5556
2012JH_FS_L111	Xinzhu62	Japonica	irrigated	106	97	98			4	10	10	4	7	7.74	4.53	4.28	21.6	24	25.5	11	9	11	25.5242	161.333	61.5556
2012JH_FS_L112	Dianjingyou1	Japonica	irrigated	105	105	94	90	98	11	12	12	10	12	13.61	12.29	11.88	27.5	21.8	24	9	8	8	27.3322	99.4444	30.6667
2012JH_FS_L113	Dianyu 2	Japonica	irrigated	95	100	100	102	103	8	16	11	10	19	11.31	7.93	13.15	22.5	21	20	15	14	14	24.9556	107.111	18.4444
2012JH_FS_L114	2-32B	Indica	irrigated	86	94	84	90	91	16	12	15	8	14	13.97	19.78	13.76	21.5	24.5	24.5	11	8	7	22.6822	114.222	55.6667
2012JH_FS_L115	RD 23	Indica	irrigated	95	104	99	95	92	15	21	23	24	16	17.07	14.89	20.18	22	27	25	11	11	9	22.8417	121.667	21.1111
2012JH_FS_L116	Hexi22	Japonica	irrigated	98	95	92	100	97	13	12	15	8	10	5.8	7.61	10.59	20	25	24	15	15	13	22.8222	95.4444	43.1111
2012JH_FS_L117	Hexi 39	Japonica	irrigated	92	92	90	94	93	6	8	7	5	7	7.85	11.02	5.18	23.5	28	19.5	7	11	5	24.9397	138.556	13.6667
2012JH_FS_L118	Hexi 42	Japonica	irrigated	90	87	78	85	86	12	10	8	8	10	10.04	6.9	6.79	20	24	21	8	5	8	22.3489	103.889	13.1111
2012JH_FS_L119	Fengdao14	Japonica	irrigated	96	105	103	96	103	4	7	14	5	5	2.31	4.15	2.29	21	23	19.5	6	8	8	24.3378	131.222	26.5556
2012JH_FS_L120	Dianxi4	Japonica	irrigated	95	102	96	90	96	6	4	9	9	6	5.48	4.51	11.09	26	18.5	29	9	4	7	25.3106	123.444	21.2222
2012JH_FS_L122	Chujing 24	Japonica	irrigated	93	95	93	93	93	8	12	7	5	6	13.88	7.23	13.49	22.5	27.5	24	9	9	9	28.96	80.1111	9
2012JH_FS_L123	Diantun 502	Indica	irrigated	85	85	85	65	77	8	10	10	5	5	7.22	14.33	13.96	23	25.5	25.5	10	11	6	27.3625	139.667	14.6667
2012JH_FS_L124	Hongyou 4	Indica	irrigated	82	84	80	81	70	9	5	6	5	12	13.04	10.55	8.62	25.5	24	21.5	7	12	6	29.6917	103.667	23
2012JH_FS_L125	Yunhui 290	Indica	irrigated	83	86	82	93	87	5	6	7	6	11	18.8	9.04	14.22	25	24	21	11	9	10	22.8883	150.333	26.8889
2012JH_FS_L126	Dianjingyou4	Japonica	irrigated	91	86	89			5	8	7	9	8	16.6	13.89	16.94	23	19.5	24.5	9	7	9	19.4503	156.667	19.1111
2012JH_FS_L154	Hongzaosheng	Japonica	irrigated	86	91	95	85	96	5	11	14	10	7	6.41	5.13	6.37	24	29.5	25	18	14	15	21.2397	112.889	14
2012JH_FS_L155	Banna21	Indica	irrigated	80	90	91	87	70	5	7	10	7	5	5.79	10.7	15.08	25	27	30	8	13	18	23.0978	114.222	34
2012JH_FS_L156	Nantehao	Indica	irrigated	95	115	108	116	122	11	12	11	9	8	14.46	10.47	9.4	31.5	30	26.5	14	9	10	24.1389	129.111	17.1111
2012JH_FS_L157	Aizizhan	Indica	irrigated	83	83	85	91	80	8	12	4	12	7	12.85	16.01	6.51	25	23	25.5	14	11	7	22.584	152.667	14.6667
2012JH_FS_L158	Wendao 5	Indica	irrigated	78	82	90	78	75	4	9	8	7	5	9.61	13.19		22	24		6	9	7	27.0156	115.333	28.8889
2012JH_FS_L160	Denong 205	Indica	irrigated	90	85	90	93	85	7	6	5	6	7	7.32	13.54	14.32	25	20.5	29.5	8	6	9	27.0411	112	29.1111
2012JH_FS_L161	Shenglixian	Indica	irrigated	109	90	107	106	110	10	6	11	8	6	15.27	5.37	8.38	23	23.5	20.5	16	12	10	24.4597	149.111	16.1111
2012JH_FS_L162	Menggudao	Japonica	irrigated	105	97	105	100	95	8	9	14	7	7	7.15	4.81	4.97	23.5	25.3	25.5	15	13	12	20.5217	83.6667	15.3333
2012JH_FS_L163	Dianrui 449	Indica	irrigated	71	60	71	80	67	16	9	10	17	8	13.13	8.9	18.26	22	22	24.5	9	13	8	22.8656	96.8889	6.77778
2012JH_FS_L164	IR 20	Indica	irrigated	77	72	75	75	75	11	13	15	7	7	13.28	12.17	19.52	21.5	18	22.5	9	13	8	22.1178	111	11
2012JH_FS_L165	8-126	Japonica	irrigated	115	110	108	122	113	11	8	10	10	5	22.88	16.78	14.11	22.5	27.5	20	10	8	5	20.3861	148.889	47.1111
2012JH_FS_L166	IR 28	Indica	irrigated	74	78	75	75	75	9	14	15	11	20	17.78	14.39		23	19		18	14	10	24.0317	74.3333	61.4444
2012JH_FS_L011	Qinglonghanniangu	Indica	upland	114	121	112	115	103	9	8	8	10	7	16.49	13.38	25.54	25	26	24	10	10	9	22.1013	183.889	19.6667
2012JH_FS_L012	TGR 78	Indica	upland	106	100	102	111	103	5	6	8	6	5	17.96	15.52	17.03	36	30.5	27	4	5	6	29.8407	163.889	28.7778
2012JH_FS_L013	IRAT 12	Indica	upland	60	60	60	61	64	16	8	11	11	12	8.97	10.51	20.13	30.5	24.5	27	15	17	12	23.8033	108.222	13.3333
2012JH_FS_L014	CICA 6	Indica	upland	70	68	74	74	81	15	13	21	16	20	17.02	14.65	27.33	25.5	28.5	29	14	15	13	23.7822	87.7778	24.3333
2012JH_FS_L015	CICA 9	Indica	upland	87	91	87	90	94	13	11	14	15	16	24.83	20.89	20.91	24.5	21.5	23.5	14	13	22	26.4511	130.111	39.5556
2012JH_FS_L016	Luyin 46	Indica	upland	101	116	111	105	109	11	9	7	6	10	12.98	26.94	13.39	25	30.5	30	9	11	10	22.155	213.444	74
2012JH_FS_L017	Huangkehongmangjingzhan	Japonica	upland	112	112	123	118	118	7	6	8	5	10	10.28	13.89	12.76	22	26.1	24.5	4	6	6	30.5217	64.1111	29.6667
2012JH_FS_L021	Dourado	Indica	upland	137	130	132	132	144	11	7	7	4	11	30.7	30.65	46.69	23	23	26	10	8	6	27.4127	164.889	26.4444
2012JH_FS_L022	CNA 4140	Indica	upland	115	96	121	122	109	8	9	6	7	10	25.54	12.63	26.16	31	23	26	8	6	8	32.8158	126	37.6667
2012JH_FS_L025	IRAT 104	Japonica	upland	106	95	96	105	94	5	5	4	5	6	18.04	33.88	21.13	25.5	25.5	29	10	8	6	31.5708	155.556	24.7778
2012JH_FS_L026	Sanlicun	Japonica	upland	138	138	112	137	124	12	7	8	12	4	27.76	18.73	16.35	26	31	38	11	5	11	40.9117	70.4444	13.2222
2012JH_FS_L030	Xingrenhonghanniangu	Japonica	upland	136	144	159	155	160	11	10	12	14	11	19.29	19.13		20.5	18		10	13	8	24.4158	154.222	17.7778
2012JH_FS_L031	Xiaobaigu	Japonica	upland	141	142	157	140	142	6	12	7	6	8	12.55	22.58	25.12	31	32.5	32.1	13	8	12	24.519	169.556	75.3333
2012JH_FS_L033	Zhaxima	Japonica	upland	155	154	160	134	161	13	9	11	9	9	30.3	25.06		32	34		11	14	9	26.3233	112.333	11.7778
2012JH_FS_L035	Haohaohao	Japonica	upland	125	139	146	119	136	12	14	13	10	14	40.47	33.23	33.64	38.3	32	32.5	12	16	13	25.0158	127.333	36
2012JH_FS_L039	Lancangdabaigu	Japonica	upland	115	128	120	115	131	6	6	7	9	6	13.73	18.47		30.5	28.5		9	7	8	30.8461	97.2222	32.2222
2012JH_FS_L040	Landigu	Japonica	upland	140	145	157	146	144	9	11	7	13	7	30	20.26	40.21	30	25.5	30	15	10	9	25.4089	119.222	48.6667
2012JH_FS_L041	Huangpigu	Japonica	upland	139	153	155	137	142	11	11	10	11	8	30.32	25.44	33.1	28	31.3	32	9	10	8	24.3053	130.111	23
2012JH_FS_L042	Bayuenuo	Japonica	upland	138	155	130	145	152	11	12	7	10	10	26.41	16.36	29.01	31.7	22.5	32	8	6	4	23.2511	127.111	24.6667
2012JH_FS_L043	Mengwanggu	Japonica	upland	127	150	153	141	145	11	9	10	9	10	20.15	19.2	21.76	37.5	25.9	31.7	9	11	9	25.0756	134.556	15.4444
2012JH_FS_L044	Mazigu	Japonica	upland	139	140	153	135	146	5	8	10	14	8	7.57	8.25		26.2	28.5		14	8	13	26.1708	131.778	21.2222
2012JH_FS_L045	Hongzaogu	Japonica	upland	134	117	143	130	133	9	6	6	10	8	13.02	5.26	14.86	28.5	23	29.5	7	6	10	24.8556	105.778	7.88889
2012JH_FS_L046	Haodali	Japonica	upland	92	90	98	90	90	4	6	6	9	9	5.98	12.32	9.94	34.5	29	24.2	17	13	7	19.9358	139.889	38.4444
2012JH_FS_L047	Zigu	Japonica	upland	122	128	130	127	127	13	8	8	9	10	21.79	15.14	19.83	33.4	25.5	30	9	9	11	26.1433	93	11
2012JH_FS_L048	Dahonggu	Japonica	upland	135	148	138	140	147	10	13	11	16	15	15.44	17.21	30.12	31	21	28.8	15	13	13	22.3878	102.667	18.3333
2012JH_FS_L049	Jiaojiajingdabaigu	Japonica	upland	133	123	143	132	131	5	9	14	8	10	8.13	12.61	9.18	32	27	45	11	13	11	23.5967	108.111	36.1111
2012JH_FS_L050	Heijugu	Japonica	upland	117	117	120	120	122	7	10	8	4	7	16.54	23.73	5.86	38.2	35	22.1	6	8	5	29.7217	79.6667	20.2222
2012JH_FS_L051	Xiaohongbaigu	Japonica	upland	113	137	143	131	131	11	11	7	9	11	36.83	29.61	14.39	39.3	18.5	36.5	13	14	8	27.49	95.8889	34.4444
2012JH_FS_L054	Yangbiguangkeludao	Japonica	upland	130	135	132	115	125	5	6	4	2	4	13.79	8.2	1.71	36	19.5	16.7	9	10	6	26.9775	124.444	44.3333
2012JH_FS_L055	Boyegu	Japonica	upland	130	144	120	128	142	5	8	5	7	9	8.55	23.64	34.48	18	27.5	26.5	8	4	5	30.52	157.167	32
2012JH_FS_L056	Liandaogu	Japonica	upland	130	135	140	130	128	7	6	7	5	7	9.32	10.82	12.46	31	30	32	11	9	8	28.7792	135.556	30.8889
2012JH_FS_L058	Lunanhangu	Japonica	upland	111	118	120	113	121	8	11	9	10	10	9.87	21.8	23.68	36.5	31.7	30	8	9	9	31.0133	98.6667	30.2222
2012JH_FS_L059	Dabaigu	Japonica	upland	123	123	128	122	136	7	10	11	5	9	18.23	22.12	8.87	29	30	24	11	10	9	34.4728	84.1111	19.3333
2012JH_FS_L061	Zhaluoge	Japonica	upland	126	150	132	140	135	11	18	8	9	5	16.08	32.3	22.95	21.8	28.3	33	10	7	10	23.6939	132.222	21.5556
2012JH_FS_L062	Caopigu	Japonica	upland	128	135	140	137	131	10	8	10	8	8	19.17	22.51	14.02	32.8	30	29	14	16	11	23.7267	116.222	47.1111
2012JH_FS_L063	Shanekuai	Japonica	upland	126	130	138	138	133	4	4	2	3	7	13.42	23.57	30.68	41	33	31	3	5	5	31.916	184.556	37.1111
2012JH_FS_L064	Wangmonianhangu	Indica	upland	89	100	104	92	104	6	14	10	7	10	5.43	17.69	20.26	22.5	24	23	12	13	16	18.5055	165.333	28.5556
2012JH_FS_L066	Baihandao	Japonica	upland	153	160	155	148	135	9	11	11	15	10	24.03	17.03	29.84	34	32.9	36.3	13	11	10	23.8625	121.778	30
2012JH_FS_L068	Qinglonghuangnuo	Japonica	upland	136	133	140	131	140	14	8	11	13	14	40.43	21.05	23.08	28	30.5	26.7	13	11	10	23.9911	124.444	35
2012JH_FS_L069	cehengguangkexianjing	Japonica	upland	135	138	111	132	130	10	10	6	11	11	19.14	21.17		27	31		10	11	10	31.6233	74	31.1111
2012JH_FS_L070	Dejianggoudiantou	Japonica	upland	132	110	122	120	115	13	4	10	9	9	28.18	7.67	16.02	31	28.8	25	9	14	9	31.5761	108	26
2012JH_FS_L072	Taiwanludao 1	Japonica	upland	78	80	77	75	76	11	18	12	10	10	12.6	23.83	11.26	24	26	30.5	13	16	13	28.5467	89.5556	29.5556
2012JH_FS_L073	Cehengguangkenuo	Japonica	upland	123	147	150	135	142	6	10	8	7	8	12.28	14.63		31	25		11	13	15	24.795	132.444	19.7778
2012JH_FS_L074	Digannuo	Japonica	upland	98	103	107	95	91	10	11	10	7	7	28.11	20.45	15.94	32.8	32.5	39	11	11	9	26.6225	117.667	14.8889
2012JH_FS_L131	WAB56-125	Indica	upland	93	113	112	105	112	4	7	5	4	7	7.56	6.95		29.6	25.6		7	7	8	28.4167	111.444	72.4444
2012JH_FS_L132	WAB56-50	Japonica	upland	96	95	105	90	98	4	7	5	3	5	10.85	8.62	5.6	29	23.5	21	6	5	5	26.0614	131	48
2012JH_FS_L133	GUARANI	Indica	upland	105	111	120	105	111	2	8	6	4	8	1.86	5.96		20.5	21		4	6	8	31.9994	102	16.6667
2012JH_FS_L134	CIRAD 391	Japonica	upland	106	105	120	107	100	6	7	12	11	10	5.69	7.61	17	21	23	22.5	15	7	5	25.9042	128.889	69
2012JH_FS_L136	IRAT 110	Japonica	upland	85	83	85	80	75	6	4	8	4	5	4.44	7.04		17.5	22.5		8	9	9	27.0203	155	30.4444
2012JH_FS_L137	IRAT 112	Japonica	upland	90	98	95	90	93	5	6	8	4	5	9.25	12.99	5.39	17.5	19.5	18	5	8	6	29.4297	120	31.7778
2012JH_FS_L139	UPL RI-5	Indica	upland	111	116	100	102	108	7	7	8	6	13	20.54	11.03	8.82	26	24.5	17	7	6	6	23.166	176.444	16.8889
2012JH_FS_L141	KMP 34	Indica	upland	62	64	61	59	62	9	16	22	6	15	8.21	3.62		21.2	17		14	15	11	20.855	74.5556	35
2012JH_FS_L143	Dular	Indica	upland	90	94	92	95	96	13	13	19	9	11	11.92	9.29	16.56	20.5	26	22	7	12	10	24.2017	77.3333	7.77778
2012JH_FS_L144	Salumpikit	Indica	upland	100	103	102	104	97	11	12	10	7	12	19.34	20.45	14.94	29	25	24	8	15	10	24.19	106	19
2012JH_FS_L145	B2997C-7B-4-2-1	Indica	upland	106	124	105	105	105	14	11	12	3	5	8.71	29.96	18.85	26	32	30.5	11	8	8	21.5764	172.222	19.3333
2012JH_FS_L146	B3619C-7B-8-1-4	Indica	upland	101	91	101	90	95	13	12	17	5	10	22.32	14.4	16.64	28	25.5	22	10	11	6	20.0953	133.889	51.2222
2012JH_FS_L147	B4801F-MR5	Indica	upland	99	100	108	95	107	14	14	8	8	7	23.53	12.3		28	22.5		8	15	7	26.6128	162	33.3333
2012JH_FS_L148	B5524F-ST-30-14	Indica	upland	107	111	116			3	10	9	8		5.79	15.82	15.29	17	24.7	28.5	6	9	8	21.0753	132	28.7778
2012JH_FS_L149	B6128-64-0-TB-TB-0-6-0-0	Indica	upland	91	117	115	100	109	5	5	6	3	5	16.04	7.95	4.74	29	23	25	9	9	5	18.6857	204	34.1111
2012JH_FS_L150	B6136-3-TB-0-1-5	Indica	upland	81	84	85	79	84	6	9	10	5	8	11.55	10.15	12.72	24.5	20	22	13	15	6	20.1642	130.333	29
2012JH_FS_L151	B6144	Indica	upland	107	101	95	111	106	5	5	3	5	2	10.24	13.5	15.1	21.8	29	21	7	7	8	22.7534	204.222	45.4444
2012JH_FS_L152	B6144F-MR-6	Indica	upland	113	105	85	104	111	4	6	9	5	6	7.82	11.12	8.07	20.5	25	32.5	7	9	5	22.1367	190.444	53.2222
2012JH_FS_L153	B6824E-TB-3	Indica	upland	105	112	115	134	111	4	5	5	4	5	14.17	10.82		26	25		5	9	8	20.9592	177.667	52.6667
2012JH_FS_L167	Jiangchengkugu	Indica	upland	107	110	111	106	114	8	8	16	8	9	17.02	12.96	26.62	28.5	18	22.5	12	11	13	17.7927	154.889	33.8889
*: For the three traits, root weight, maximal main root length, and productive panicle number, we had three replicates in the irrigated condition.
