# Supplementary material for: A genomic perspective on the important genetic mechanisms of upland adaptation of rice
Source: BMC Plant Biol. 2014 Jun 11;14:160. doi: 10.1186/1471-2229-14-160 (PMC4074872; doi:10.1186/1471-2229-14-160)
Supplement: Additional file 6 — The correlation between each of the four traits (root weight, maxiaml root length, tiller number and plant height) and the yeild trais (1000-grain weight, number of filled grains per panicle, number of empty grains per panicle and number of productive panicles) under the upland condition. [file 1471-2229-14-160-S6.xlsx]

## Sheet: Sheet1
	Additional file 6: the correlation between each of the four non-yield traits (root weight, maxiaml root length, tiller number and plant height) and the yeild traits (1000-grain weight, number of filled grains per panicle, number of empty grains per panicle and number of productive panicles) under the upland condition
			root weight	maximal root length	tiller number	plant height	1000-grain weight	number of filled grains per panicle	number of empty grains per panicle	number of productive panicles
	root weight	ρ	1	-0.0137891	-0.047121	0.15488	-0.103718	.295**	0.0194353	-0.047121
		P value		0.875782	0.593028	0.0773348	0.238435	0.000624567	0.825609	0.593028
		Sample size	131	131	131	131	131	131	131	131
	maximal root length	ρ	-0.0137891	1	-0.0995024	.552**	.443**	0.132704	-.232**	-0.0995024
		P value	0.875782		0.25816	8.21595e-12	1.16941e-07	0.130789	0.0077109	0.25816
		Sample size	131	131	131	131	131	131	131	131
	tiller number	ρ	-0.047121	-0.0995024	1	-.200*	-0.169	0.0398171	0.0893722	1.000**
		P value	0.593028	0.25816		0.0220092	0.05	0.651601	0.310039	0
		Sample size	131	131	131	131	131	131	131	131
	plant height	ρ	0.15488	.552**	-.200*	1	.263**	0.134223	-.226**	-.200*
		P value	0.0773348	8.21595e-12	0.0220092		0.00244608	0.126399	0.00929573	0.0220092
		Sample size	131	131	131	131	131	131	131	131
	1000-grain weight	ρ	-0.103718	.443**	-0.169134	.263**	1	0.0194858	-.278**	-0.169134
		P value	0.238435	1.16941e-07	0.0534564	0.00244608		0.825164	0.00130951	0.0534564
		Sample size	131	131	131	131	131	131	131	131
	number of filled grains per panicle	ρ	.295**	0.132704	0.0398171	0.134223	0.0194858	1	-.304**	0.0398171
		P value	0.000624567	0.130789	0.651601	0.126399	0.825164		0.000424341	0.651601
		Sample size	131	131	131	131	131	131	131	131
	number of empty grains per panicle	ρ	0.0194353	-.232**	0.0893722	-.226**	-.278**	-.304**	1	0.0893722
		P value	0.825609	0.0077109	0.310039	0.00929573	0.00130951	0.000424341		0.310039
		Sample size	131	131	131	131	131	131	131	131
	number of productive panicles	ρ	-0.047121	-0.0995024	1.000**	-.200*	-0.169134	0.0398171	0.0893722	1
		P value	0.593028	0.25816	0	0.0220092	0.0534564	0.651601	0.310039
		Sample size	131	131	131	131	131	131	131	131
	*:P < 0.05
	**: P< 0.005
	ρ: pearson correlation coefficient
