# Supplementary material for: A genomic perspective on the important genetic mechanisms of upland adaptation of rice
Source: BMC Plant Biol. 2014 Jun 11;14:160. doi: 10.1186/1471-2229-14-160 (PMC4074872; doi:10.1186/1471-2229-14-160)
Supplement: Additional file 7 — The maximal main root length (a) and the number of empty grain (b) under irrigated and upland conditions and statistical test. [file 1471-2229-14-160-S7.xlsx]

## Sheet: (a)root_length
	Additional file 7(a) : the maximal root length under irrigated and upland conditions and statistical test
		Ecotype	root length(cm)_irrigated_condition	root length(cm)_upland_condition
	Dee-goo-woo-gen	irrigated	29.3333	25.12
	Guichao 2	irrigated	26.6667	24.25
	IR 64	irrigated	26.5	20.78
	Chujing 25	irrigated	26	21.56
	Taizhong 150	irrigated	25.1667	21.675
	Denong 202	irrigated	28.6667	24.4
	Hongyou 2	irrigated	28	31.4
	IR 22	irrigated	25	20.3
	IR 29	irrigated	27.1667	27.68
	IR 36	irrigated	19.6667	27.7
	IR 50	irrigated	23.6667	21.98
	IR 56	irrigated	25.6667	27.54
	IR 74	irrigated	23.8333	21.575
	Liuzhiwanmi	irrigated	22	27.6667
	Xian 128	irrigated	25.5	30.7
	Shuanggui 36	irrigated	27.8333	28.5
	Xinguiai	irrigated	22.5	29.74
	Jinmazhan	irrigated	21.6667	27.02
	Liao 942	irrigated	23.1667	17.9
	Miyang 46	irrigated	26	24.86
	Danjing 5	irrigated	18.4333	22.42
	8-126	irrigated	23.3333	19.3
	Menggudao	irrigated	25.8333	23.3
	Denong 205	irrigated	22.1667	26.08
	xueheaizao	irrigated	20.1667	20.06
	Xinzhu56	irrigated	25	19
	Tainan1	irrigated	21.9	17.94
	Gaoxiong 22	irrigated	19	22.3
	Xinzhu62	irrigated	23.7	20.08
	Dianjingyou1	irrigated	24.4333	20.76
	Dianyu 2	irrigated	21.1667	27.64
	2-32B	irrigated	23	27.84
	RD 23	irrigated	24.6667	23.96
	Hexi22	irrigated	23	27.56
	Hexi 39	irrigated	23.6667	19.68
	Hexi 42	irrigated	21.6667	19.02
	Fengdao14	irrigated	21.1667	12.85
	Chujing 24	irrigated	24.6667	24.58
	Diantun 502	irrigated	24.6667	19.38
	Hongyou 4	irrigated	23.6667	22.725
	Yunhui 290	irrigated	23.3333	23.04
	Dianjingyou4	irrigated	22.3333	25.6
	Hongzaosheng	irrigated	26.1667	24.04
	Banna21	irrigated	27.3333	30.06
	Nantehao	irrigated	29.3333	18.66
	Aizizhan	irrigated	24.5	25.275
	Wendao 5	irrigated	23	30.8
	Denong 205	irrigated	25	21.46
	Shenglixian	irrigated	22.3333	21.475
	Menggudao	irrigated	24.7667	22.66
	Dianrui 449	irrigated	22.8333	24.4
	IR 20	irrigated	20.6667	19.62
	Qinglonghanniangu	upland	25	33.66
	TGR 78	upland	31.1667	28.7667
	IRAT 12	upland	27.3333	24.76
	CICA 6	upland	27.6667	20.9
	CICA 9	upland	23.1667	24.68
	Luyin 46	upland	28.5	24.175
	Huangkehongmangjingzhan	upland	24.2	33.84
	Dourado	upland	24	31.38
	CNA 4140	upland	26.6667	27.3
	IRAT 104	upland	26.6667	30.04
	Sanlicun	upland	31.6667	39.875
	Xingrenhonghanniangu	upland	19.25	28.68
	Xiaobaigu	upland	31.8667	30.64
	Zhaxima	upland	33	42.26
	Haohaohao	upland	34.2667	24.34
	Lancangdabaigu	upland	29.5	43.44
	Landigu	upland	28.5	28.64
	Huangpigu	upland	30.4333	27.96
	Bayuenuo	upland	28.7333	23.65
	Mengwanggu	upland	31.7	35.575
	Mazigu	upland	27.35	23.92
	Hongzaogu	upland	27	26.26
	Haodali	upland	29.2333	31.22
	Zigu	upland	29.6333	25.575
	Dahonggu	upland	26.9333	34.56
	Jiaojiajingdabaigu	upland	34.6667	25.6
	Heijugu	upland	31.7667	39.98
	Yangbiguangkeludao	upland	24.0667	40.58
	Boyegu	upland	24	35.52
	Liandaogu	upland	31	26.725
	Lunanhangu	upland	32.7333	33.94
	Dabaigu	upland	27.6667	24.34
	Zhaluoge	upland	27.7	25.7
	Caopigu	upland	30.6	35.36
	Shanekuai	upland	35	36.78
	Wangmonianhangu	upland	23.1667	22.1667
	Baihandao	upland	34.4	26.44
	cehengguangkexianjing	upland	29	37.44
	Dejianggoudiantou	upland	28.2667	34.2
	Taiwanludao 1	upland	26.8333	24.025
	Cehengguangkenuo	upland	28	32.3
	Digannuo	upland	34.7667	41.4
	WAB56-125	upland	27.6	35.05
	WAB56-50	upland	24.5	29.28
	GUARANI	upland	20.75	32.45
	CIRAD 391	upland	22.1667	26.98
	IRAT 110	upland	20	28.6
	IRAT 112	upland	18.3333	27.9333
	UPL RI-5	upland	22.5	26.52
	KMP 34	upland	19.1	22.66
	B3619C-7B-8-1-4	upland	25.1667	28.1
	B4801F-MR5	upland	25.25	27.86
	B5524F-ST-30-14	upland	18.05	16.3
	B6128-64-0-TB-TB-0-6-0-0	upland	25.6667	24.28
	B6136-3-TB-0-1-5	upland	22.1667	32.02
	B6144	upland	23.9333	18.175
	B6144F-MR-6	upland	26	25.46
	B6824E-TB-3	upland	25.5	25.28
	Jiangchengkugu	upland	23	33.4
	Statistics:		upland condition vs. irrigated condition
			Paired Studnent's t-test	Conclusions:
	irrigated rice		p-value = 0.42	The root length of irrigated rice shows no significant difference between in upland and in irrigated conditions
	upland rice		p-value = 0.0019	The root length of upland rice shows significant difference between in upland and in irrigated conditions

## Sheet: (b)number of empty grain
Additional file 7(b) : the number of empty grain under irrigated and upland conditions and statistical test
	Ecotype	number of empty grain in irrigated condition	number of empty grain in upland condition
Dee-goo-woo-gen	irrigated	36.8889	17.6
Guichao 2	irrigated	56.6667	28.2
IR 64	irrigated	20.7778	17.4
Chujing 25	irrigated	15.7778	14.6
Taizhong 150	irrigated	37.4444	15
Denong 202	irrigated	128.556	30
Hongyou 2	irrigated	38.7778	26.2
IR 22	irrigated	42.2222	22.2
IR 29	irrigated	45.6667	34.6
IR 36	irrigated	39	32.6
IR 50	irrigated	63.6667	34.6
IR 56	irrigated	7	20
IR 74	irrigated	24.6667	8.2
Liuzhiwanmi	irrigated	33	33.4
Xian 128	irrigated	57	23.2
Shuanggui 36	irrigated	9.66667	27.4
Xinguiai	irrigated	12	15.8
Jinmazhan	irrigated	13.7778	35.2
Liao 942	irrigated	23.8889	17
Miyang 46	irrigated	14.5556	16.8
Danjing 5	irrigated	46.4444	48.5
8-126	irrigated	47.1111	32.6
Menggudao	irrigated	14.7778	12.8
Denong 205	irrigated	22.3333	32.6
xueheaizao	irrigated	44	12
xinzhu56	irrigated	19.2222	31.2
Tainan1	irrigated	62.1111	19.2
Gaoxiong 22	irrigated	15.5556	33.5
Xinzhu62	irrigated	61.5556	29.2
Dianjingyou1	irrigated	30.6667	31.8
Dianyu 2	irrigated	18.4444	53.25
2-32B	irrigated	55.6667	18.6
RD 23	irrigated	21.1111	17.2
Hexi22	irrigated	43.1111	28.6
Hexi 39	irrigated	13.6667	24.8
Hexi 42	irrigated	13.1111	27
Fengdao14	irrigated	26.5556	26.6
Chujing 24	irrigated	9	24.4
Diantun 502	irrigated	14.6667	26.4
Hongyou 4	irrigated	23	40.8
Yunhui 290	irrigated	26.8889	12.2
Dianjingyou4	irrigated	19.1111	30.8
Hongzaosheng	irrigated	14	37.4
Banna21	irrigated	34	31.2
Nantehao	irrigated	17.1111	12.6
Aizizhan	irrigated	14.6667	28.2
Wendao 5	irrigated	28.8889	42
Denong 205	irrigated	29.1111	28.8
Shenglixian	irrigated	16.1111	33.8
Menggudao	irrigated	15.3333	4.6
Dianrui 449	irrigated	6.77778	24
IR 20	irrigated	11	51
Qinglonghanniangu	upland	19.6667	14.8
TGR 78	upland	28.7778	18.2
IRAT 12	upland	13.3333	11.4
CICA 6	upland	24.3333	13.6
CICA 9	upland	39.5556	18
Luyin 46	upland	74	20.8
Huangkehongmangjingzhan	upland	29.6667	14
Dourado	upland	26.4444	17.2
CNA 4140	upland	37.6667	15.6
IRAT 104	upland	24.7778	9.4
Sanlicun	upland	13.2222	12.5
Xingrenhonghanniangu	upland	17.7778	18.4
Xiaobaigu	upland	75.3333	14.4
Zhaxima	upland	11.7778	9.8
Haohaohao	upland	36	27
Lancangdabaigu	upland	32.2222	14.5
Landigu	upland	48.6667	32.8
Huangpigu	upland	23	16.4
Bayuenuo	upland	24.6667	24.6
Mengwanggu	upland	15.4444	26.25
Mazigu	upland	21.2222	25.6
Hongzaogu	upland	7.88889	20
Haodali	upland	38.4444	11.4
Zigu	upland	11	11.5
Dahonggu	upland	18.3333	10
Jiaojiajingdabaigu	upland	36.1111	24
Heijugu	upland	20.2222	19.2
Yangbiguangkeludao	upland	44.3333	16.2
Boyegu	upland	32	46.2
Liandaogu	upland	30.8889	21.5
Lunanhangu	upland	30.2222	27.6
Dabaigu	upland	19.3333	16.4
Zhaluoge	upland	21.5556	19.6
Caopigu	upland	47.1111	14
Shanekuai	upland	37.1111	19.2
Wangmonianhangu	upland	28.5556	16
Baihandao	upland	30	22.2
cehengguangkexianjing	upland	31.1111	10.4
Dejianggoudiantou	upland	26	20.2
Taiwanludao 1	upland	29.5556	14
Cehengguangkenuo	upland	19.7778	26.4
Digannuo	upland	14.8889	10
WAB56-125	upland	72.4444	18
WAB56-50	upland	48	26.5
GUARANI	upland	16.6667	12.8
CIRAD 391	upland	69	29
IRAT 110	upland	30.4444	25
IRAT 112	upland	31.7778	15.2
UPL RI-5	upland	16.8889	18.8
KMP 34	upland	35	38.6
B3619C-7B-8-1-4	upland	51.2222	25.75
B4801F-MR5	upland	33.3333	39.6
B5524F-ST-30-14	upland	28.7778	11
B6128-64-0-TB-TB-0-6-0-0	upland	34.1111	24.6
B6136-3-TB-0-1-5	upland	29	41.2
B6144	upland	45.4444	22.2
B6144F-MR-6	upland	53.2222	18.4
B6824E-TB-3	upland	52.6667	55
Jiangchengkugu	upland	33.8889	21
Statistics:		upland condition vs. irrigated condition
		Paired Studnent's t-test	Conclusions:
irrigated rice		p-value = 0.29	The number of empty grain of irrigated rice shows no significant difference between in upland and in irrigated conditions
upland rice		p-value = 5.9e-07	The number of empty grain of upland rice shows significant difference between in upland and in irrigated conditions
