# Supplementary material for: A genomic perspective on the important genetic mechanisms of upland adaptation of rice
Source: BMC Plant Biol. 2014 Jun 11;14:160. doi: 10.1186/1471-2229-14-160 (PMC4074872; doi:10.1186/1471-2229-14-160)
Supplement: Additional file 9 — The SNPs for the whole population. [file 1471-2229-14-160-S9.zip]

Archive with 1 entries (1 files):
- 1320831434121771_add9.gz
