# Supplementary material for: A genomic perspective on the important genetic mechanisms of upland adaptation of rice
Source: BMC Plant Biol. 2014 Jun 11;14:160. doi: 10.1186/1471-2229-14-160 (PMC4074872; doi:10.1186/1471-2229-14-160)
Supplement: Additional file 28 — The numbers of informative sites for computing the pair-wise distance between any two accessions. [file 1471-2229-14-160-S28.xls]

## Sheet: Additional file 28
Additional file 28: the pair-wise informative sites when computing the distance between two accessions
	GS001	GS002	GS003	GS004	GS005	GS006	GS007	GS008	GS009	GS010	GS013	GS014	GS015	GS016	GS017	GS019	GS020	GS025	GS027	GS028	GS029	GS030	GS033	GS034	GS036	GS037	GS038	GS050	GS053	GS054	GS055	GS056	GS057	GS059	GS060	GS061	GS062	GS064	GS065	GS068	GS069	GS070	GS071	GS072	GS074	GS076	GS077	GS079	GS080
GS001	0	283881	288249	270895	261959	261731	269306	304120	278111	377787	386626	289333	314413	271973	243820	408014	387400	370570	408695	397458	254784	266429	389742	227692	253258	249116	279843	383696	391302	365482	363034	402316	342740	394383	347408	224071	411140	384390	369496	391963	343499	356076	368783	373456	280294	258326	287893	376857	358612
GS002	283881	0	299719	277482	271007	265652	274596	310135	284102	387474	393565	295830	322270	277905	249271	415362	398012	378720	417114	406842	262185	275104	398025	233058	257910	254776	287677	392588	400595	372367	370624	411416	351270	403098	355411	230621	422052	394036	376159	400763	351206	363750	377612	382809	286111	263494	293348	384552	366408
GS003	288249	299719	0	283792	275065	270546	280071	317194	288295	395397	401414	301946	328853	281538	254327	424668	404912	386530	427061	416630	266185	278548	406691	236772	264472	258246	292308	402026	407682	380115	378388	419862	357050	412782	363096	235004	431654	403601	385418	408722	359235	371022	385114	391494	292427	268652	299674	393012	373063
GS004	270895	277482	283792	0	258109	263458	270303	299323	282756	374816	381287	284510	312725	264958	240520	401695	384400	366989	404146	396583	250396	261677	386304	223721	249141	244343	276933	381104	387513	361160	359335	399171	339582	390120	345760	224399	409021	382610	365456	387944	340491	352106	364744	370440	275951	254145	282670	373157	354437
GS005	261959	271007	275065	258109	0	250550	254418	291043	267179	364180	367957	275597	302846	261856	233898	389127	371850	355750	391580	386030	245783	255370	373770	216606	240339	240932	268306	372409	377686	351401	349269	386543	328717	378970	335668	217699	401409	371929	353065	376241	331011	340923	351505	359342	266696	246085	272811	360782	343135
GS006	261731	265652	270546	263458	250550	0	257974	286983	269465	362398	369482	274991	300845	258768	231972	387944	369362	355833	391932	384537	240939	252083	372281	216689	238436	235571	266861	370898	376109	350654	349483	384663	328669	378037	335842	216551	399050	370594	353449	375410	330565	341191	351604	357339	264590	242773	270670	360795	342955
GS007	269306	274596	280071	270303	254418	257974	0	295826	276105	391586	399501	281668	309951	263018	240322	420646	401670	384303	421692	412083	248889	261176	400987	223428	247472	242611	276650	397241	405361	377508	376002	416117	354377	409035	358983	221286	425873	398709	381464	406131	355924	368532	381772	384205	274802	253986	281819	389264	370911
GS008	304120	310135	317194	299323	291043	286983	295826	0	304977	418371	425886	318572	349104	298377	269774	449805	429602	409678	451102	441436	280316	293118	431071	252849	279363	276386	314793	424831	433040	402532	400663	444020	378705	437116	384750	248013	458515	426545	406505	433604	379186	392300	407537	413199	313704	289046	322115	416369	395368
GS009	278111	284102	288295	282756	267179	269465	276105	304977	0	388005	394743	293206	321665	275970	246342	414332	396089	378539	417937	411286	258350	268394	399174	229750	253180	250876	286097	396140	404451	375069	372538	411887	351255	405111	357708	230413	425628	397089	377040	401963	352302	364479	375668	382348	282479	260979	289964	385063	366469
GS010	377787	387474	395397	374816	364180	362398	391586	418371	388005	0	626423	403358	447827	373725	341356	658884	632696	603298	662983	656737	354366	369585	619818	315361	349278	344326	391705	632291	640469	596367	598090	651580	557499	642129	569840	311090	674016	632613	598779	638212	561227	579863	595694	597478	389868	357801	398488	611028	580464
GS013	386626	393565	401414	381287	367957	369482	399501	425886	394743	626423	0	408685	451550	379095	347386	671996	640746	612745	679456	667287	360031	377362	635629	322279	356553	350583	397924	647033	654033	607071	605449	666574	568359	658318	585533	316017	688454	642377	613601	650446	577618	592507	615649	616390	397319	364971	405540	630467	604256
GS014	289333	295830	301946	284510	275597	274991	281668	318572	293206	403358	408685	0	339604	286117	258820	432957	411874	393698	433696	425131	267048	277664	415747	243915	268160	262722	296923	410434	418238	388227	387939	427815	364425	421334	370242	235608	441724	411143	392585	416495	365628	377781	390208	395773	295319	272939	302163	398908	379220
GS015	314413	322270	328853	312725	302846	300845	309951	349104	321665	447827	451550	339604	0	311421	284160	476395	454483	434574	479169	472957	291527	304748	456398	265113	290746	287614	325868	456491	463113	430221	429665	472274	403925	465071	411175	257542	489254	455545	433314	460376	404890	418827	429679	438798	324289	297937	330802	440183	419035
GS016	271973	277905	281538	264958	261856	258768	263018	298377	275970	373725	379095	286117	311421	0	240111	398857	381481	366199	402568	395376	249629	259972	383069	225283	249405	243821	276228	381911	388615	361419	359262	395881	337881	389925	345398	223674	409923	380815	362530	386617	339628	349622	361174	367237	274612	253309	281323	370474	352320
GS017	243820	249271	254327	240520	233898	231972	240322	269774	246342	341356	347386	258820	284160	240111	0	366792	349040	333001	368789	359067	226484	238450	351838	206681	225478	221987	250268	347045	352046	327474	328023	362191	309374	356551	314312	199306	372175	347069	331773	354122	309894	320248	332128	337428	250521	231436	256987	340075	323644
GS019	408014	415362	424668	401695	389127	387944	420646	449805	414332	658884	671996	432957	476395	398857	366792	0	674505	644221	712031	700056	380476	397024	670498	339951	376023	369924	420588	673004	684943	636103	633776	701455	597727	686255	605271	332246	721838	670626	643535	683511	599194	622483	642058	645274	419242	384524	429245	655613	624101
GS020	387400	398012	404912	384400	371850	369362	401670	429602	396089	632696	640746	411874	454483	381481	349040	674505	0	616282	678348	667539	362411	380487	637156	324639	358738	352306	401131	646037	656239	608543	606311	670958	571593	656084	581805	317975	690474	645766	615782	655939	572797	593774	613504	613687	399808	367000	408465	627043	597242
GS025	370570	378720	386530	366989	355750	355833	384303	409678	378539	603298	612745	393698	434574	366199	333001	644221	616282	0	651699	638613	347045	361516	608587	308610	342494	337874	383875	620881	624667	583014	581348	638303	544096	629110	556646	305243	658041	615378	585628	623837	549758	566657	585628	582786	381107	349842	389729	597453	568153
GS027	408695	417114	427061	404146	391580	391932	421692	451102	417937	662983	679456	433696	479169	402568	368789	712031	678348	651699	0	710391	381915	399413	673828	342205	377064	370582	421499	681558	693902	643212	641809	707366	604200	695651	614174	334985	727909	681875	649258	692850	608170	627367	649174	648069	421309	386084	430852	663732	631681
GS028	397458	406842	416630	396583	386030	384537	412083	441436	411286	656737	667287	425131	472957	395376	359067	700056	667539	638613	710391	0	373597	389905	661187	331845	368114	362673	412397	675731	686984	637201	635138	698495	594635	682066	610104	330173	721363	673812	636631	679977	600015	616603	634681	636512	410820	377030	419029	649295	616324
GS029	254784	262185	266185	250396	245783	240939	248889	280316	258350	354366	360031	267048	291527	249629	226484	380476	362411	347045	381915	373597	0	256602	363696	210746	232845	229148	258156	360247	366728	341027	340557	376014	320951	368928	325544	208237	386799	361948	345442	367205	321509	331834	344417	349386	257873	237521	263875	351947	334456
GS030	266429	275104	278548	261677	255370	252083	261176	293118	268394	369585	377362	277664	304748	259972	238450	397024	380487	361516	399413	389905	256602	0	379371	222581	242880	241808	269386	375672	380851	355164	354708	393230	335563	385428	339643	217250	402099	377412	360830	383784	335937	348028	361556	363990	270422	249556	277009	368675	350411
GS033	389742	398025	406691	386304	373770	372281	400987	431071	399174	619818	635629	415747	456398	383069	351838	670498	637156	608587	673828	661187	363696	379371	0	323939	360924	355289	403022	638902	648091	601262	599192	662376	565768	646498	576051	321106	683666	636510	607424	645462	569188	585623	607150	610548	401050	367833	410173	619830	590320
GS034	227692	233058	236772	223721	216606	216689	223428	252849	229750	315361	322279	243915	265113	225283	206681	339951	324639	308610	342205	331845	210746	222581	323939	0	211376	207473	233904	319820	326310	304411	303418	335594	286093	329908	289579	185411	344808	322136	308684	328321	286316	297076	309140	311923	233723	216412	239825	314518	299988
GS036	253258	257910	264472	249141	240339	238436	247472	279363	253180	349278	356553	268160	290746	249405	225478	376023	358738	342494	377064	368114	232845	242880	360924	211376	0	230457	261441	353197	359316	335261	335014	370680	316037	363207	320498	206170	380594	355414	340808	361406	316803	327578	340856	345371	261523	240848	268080	348357	331114
GS037	249116	254776	258246	244343	240932	235571	242611	276386	250876	344326	350583	262722	287614	243821	221987	369924	352306	337874	370582	362673	229148	241808	355289	207473	230457	0	258248	350641	354895	331742	331063	365474	312152	359514	316884	204367	376357	351322	335286	356811	313081	323424	334750	339942	257133	236414	262723	341731	324843
GS038	279843	287677	292308	276933	268306	266861	276650	314793	286097	391705	397924	296923	325868	276228	250268	420588	401131	383875	421499	412397	258156	269386	403022	233904	261441	258248	0	397415	404550	376095	375778	416099	354066	408074	360978	229724	427532	399137	380347	405399	354249	367161	381586	386503	305111	280085	312038	389324	370366
GS050	383696	392588	402026	381104	372409	370898	397241	424831	396140	632291	647033	410434	456491	381911	347045	673004	646037	620881	681558	675731	360247	375672	638902	319820	353197	350641	397415	0	663954	616044	614882	674168	575393	663866	588425	319485	701011	650982	616614	655040	583519	597590	610871	614391	394047	362477	401285	628578	597824
GS053	391302	400595	407682	387513	377686	376109	405361	433040	404451	640469	654033	418238	463113	388615	352046	684943	656239	624667	693902	686984	366728	380851	648091	326310	359316	354895	404550	663954	0	628927	625510	689256	585470	670185	595942	323996	706748	660389	628813	665719	588428	607832	621577	624600	402045	369502	409434	636919	604424
GS054	365482	372367	380115	361160	351401	350654	377508	402532	375069	596367	607071	388227	430221	361419	327474	636103	608543	583014	643212	637201	341027	355164	601262	304411	335261	331742	376095	616044	628927	0	584886	635619	544640	623915	554510	300747	656717	613897	582162	618306	547017	564341	579395	581196	374676	342667	381569	593640	564022
GS055	363034	370624	378388	359335	349269	349483	376002	400663	372538	598090	605449	387939	429665	359262	328023	633776	606311	581348	641809	635138	340557	354708	599192	303418	335014	331063	375778	614882	625510	584886	0	635499	543591	623658	552071	300432	653852	610160	581520	617598	544533	563195	576798	578786	373699	342670	380842	589919	561581
GS056	402316	411416	419862	399171	386543	384663	416117	444020	411887	651580	666574	427815	472274	395881	362191	701455	670958	638303	707366	698495	376014	393230	662376	335594	370680	365474	416099	674168	689256	635619	635499	0	606248	684293	607229	330137	718834	671665	641622	681253	597686	619448	636093	639921	413631	380283	422432	649836	619253
GS057	342740	351270	357050	339582	328717	328669	354377	378705	351255	557499	568359	364425	403925	337881	309374	597727	571593	544096	604200	594635	320951	335563	565768	286093	316037	312152	354066	575393	585470	544640	543591	606248	0	582956	515488	281856	612467	572540	547610	578791	510539	529533	543387	545263	351583	323113	359754	553642	528202
GS059	394383	403098	412782	390120	378970	378037	409035	437116	405111	642129	658318	421334	465071	389925	356551	686255	656084	629110	695651	682066	368928	385428	646498	329908	363207	359514	408074	663866	670185	623915	623658	684293	582956	0	594005	323774	703930	657805	626548	666107	588673	606628	624567	624659	406329	373093	415236	639215	609953
GS060	347408	355411	363096	345760	335668	335842	358983	384750	357708	569840	585533	370242	411175	345398	314312	605271	581805	556646	614174	610104	325544	339643	576051	289579	320498	316884	360978	588425	595942	554510	552071	607229	515488	594005	0	288029	628349	589440	555550	591283	528910	536308	558330	560409	358310	327395	364350	571698	542009
GS061	224071	230621	235004	224399	217699	216551	221286	248013	230413	311090	316017	235608	257542	223674	199306	332246	317975	305243	334985	330173	208237	217250	321106	185411	206170	204367	229724	319485	323996	300747	300432	330137	281856	323774	288029	0	341923	318321	303240	321101	284029	291968	301924	306433	228429	210420	233340	308195	294157
GS062	411140	422052	431654	409021	401409	399050	425873	458515	425628	674016	688454	441724	489254	409923	372175	721838	690474	658041	727909	721363	386799	402099	683666	344808	380594	376357	427532	701011	706748	656717	653852	718834	612467	703930	628349	341923	0	694551	658035	701803	618827	635517	653629	662047	425100	389262	433029	669586	637530
GS064	384390	394036	403601	382610	371929	370594	398709	426545	397089	632613	642377	411143	455545	380815	347069	670626	645766	615378	681875	673812	361948	377412	636510	322136	355414	351322	399137	650982	660389	613897	610160	671665	572540	657805	589440	318321	694551	0	615633	656233	577082	593810	612513	614879	395890	364388	404433	626792	596733
GS065	369496	376159	385418	365456	353065	353449	381464	406505	377040	598779	613601	392585	433314	362530	331773	643535	615782	585628	649258	636631	345442	360830	607424	308684	340808	335286	380347	616614	628813	582162	581520	641622	547610	626548	555550	303240	658035	615633	0	624586	545334	570128	584686	585546	378906	349848	388035	597989	569855
GS068	391963	400763	408722	387944	376241	375410	406131	433604	401963	638212	650446	416495	460376	386617	354122	683511	655939	623837	692850	679977	367205	383784	645462	328321	361406	356811	405399	655040	665719	618306	617598	681253	578791	666107	591283	321101	701803	656233	624586	0	581231	602528	622117	622129	404414	371929	412943	635336	604050
GS069	343499	351206	359235	340491	331011	330565	355924	379186	352302	561227	577618	365628	404890	339628	309894	599194	572797	549758	608170	600015	321509	335937	569188	286316	316803	313081	354249	583519	588428	547017	544533	597686	510539	588673	528910	284029	618827	577082	545334	581231	0	530669	550436	549600	352770	323472	360357	566163	537955
GS070	356076	363750	371022	352106	340923	341191	368532	392300	364479	579863	592507	377781	418827	349622	320248	622483	593774	566657	627367	616603	331834	348028	585623	297076	327578	323424	367161	597590	607832	564341	563195	619448	529533	606628	536308	291968	635517	593810	570128	602528	530669	0	566038	565803	366253	337321	374054	577434	550046
GS071	368783	377612	385114	364744	351505	351604	381772	407537	375668	595694	615649	390208	429679	361174	332128	642058	613504	585628	649174	634681	344417	361556	607150	309140	340856	334750	381586	610871	621577	579395	576798	636093	543387	624567	558330	301924	653629	612513	584686	622117	550436	566038	0	587462	380597	349931	389582	601554	574125
GS072	373456	382809	391494	370440	359342	357339	384205	413199	382348	597478	616390	395773	438798	367237	337428	645274	613687	582786	648069	636512	349386	363990	610548	311923	345371	339942	386503	614391	624600	581196	578786	639921	545263	624659	560409	306433	662047	614879	585546	622129	549600	565803	587462	0	385700	353721	395229	599692	571219
GS074	280294	286111	292427	275951	266696	264590	274802	313704	282479	389868	397319	295319	324289	274612	250521	419242	399808	381107	421309	410820	257873	270422	401050	233723	261523	257133	305111	394047	402045	374676	373699	413631	351583	406329	358310	228429	425100	395890	378906	404414	352770	366253	380597	385700	0	280414	312588	388411	369574
GS076	258326	263494	268652	254145	246085	242773	253986	289046	260979	357801	364971	272939	297937	253309	231436	384524	367000	349842	386084	377030	237521	249556	367833	216412	240848	236414	280085	362477	369502	342667	342670	380283	323113	373093	327395	210420	389262	364388	349848	371929	323472	337321	349931	353721	280414	0	288286	356849	339153
GS077	287893	293348	299674	282670	272811	270670	281819	322115	289964	398488	405540	302163	330802	281323	256987	429245	408465	389729	430852	419029	263875	277009	410173	239825	268080	262723	312038	401285	409434	381569	380842	422432	359754	415236	364350	233340	433029	404433	388035	412943	360357	374054	389582	395229	312588	288286	0	396782	377459
GS079	376857	384552	393012	373157	360782	360795	389264	416369	385063	611028	630467	398908	440183	370474	340075	655613	627043	597453	663732	649295	351947	368675	619830	314518	348357	341731	389324	628578	636919	593640	589919	649836	553642	639215	571698	308195	669586	626792	597989	635336	566163	577434	601554	599692	388411	356849	396782	0	587829
GS080	358612	366408	373063	354437	343135	342955	370911	395368	366469	580464	604256	379220	419035	352320	323644	624101	597242	568153	631681	616324	334456	350411	590320	299988	331114	324843	370366	597824	604424	564022	561581	619253	528202	609953	542009	294157	637530	596733	569855	604050	537955	550046	574125	571219	369574	339153	377459	587829	0
GS081	379414	389074	397465	378158	368902	368551	393674	420445	392938	628340	650632	407735	451981	378724	343545	665104	637970	612125	675690	671481	358824	371999	633952	317488	350519	347247	395247	652575	655750	608865	610420	665125	567187	657228	589630	316399	694934	645865	609878	647664	582508	590279	608273	612541	391773	358846	398111	625217	600915
GS082	307619	313477	321172	304104	292239	293145	317912	339317	314096	493794	515891	326031	359406	301769	277535	534587	509758	486209	538141	527351	286014	301100	505084	257906	284760	279346	318065	508669	517070	480258	480120	527354	451279	518879	466418	250395	542162	511198	485628	515521	456963	469783	490767	491010	317360	291990	325896	501424	476420
GS084	352663	360501	369567	349497	340448	338357	364611	389290	361610	572791	582750	376009	415511	349211	317996	611912	585767	560761	621763	610621	330438	344052	579689	294683	323720	320361	363920	590679	602168	558104	556939	612947	522447	599342	531307	291062	630031	589254	561282	596879	523952	541249	555395	559340	361927	332489	369572	569880	542145
GS085	284468	291903	297868	281702	277424	274110	279719	316656	289362	402159	407273	309692	338651	283779	256414	429004	410102	393552	431790	425029	263958	276920	412486	241707	266201	262944	296272	411340	415697	387792	386534	426457	363136	418335	368772	234110	442824	410645	389282	415113	366090	376584	388384	396284	294303	270505	300416	396889	377593
GS086	312915	321268	326610	309917	300466	300630	323839	345704	321277	506480	519389	332912	368278	308727	283043	543923	519498	495719	550447	542074	293260	307176	519246	261065	289447	285256	323642	521149	531933	493585	492491	543124	461570	530104	472501	258620	556489	522035	497350	527989	465306	481158	495762	497131	322105	297068	329785	508867	482897
GS087	353258	361206	369176	351506	342554	342033	365598	391915	366746	586448	591297	377836	421220	352397	320015	619567	592622	569679	630003	624945	332173	344744	588431	295070	325689	322461	366844	604675	611448	567384	566764	618794	527895	607853	543474	293443	642392	600612	566971	604898	534665	549473	562290	564218	363690	334150	370381	578214	548629
GS088	380889	389868	398360	378759	370099	369673	394748	421686	394611	627805	636395	407273	453583	382042	343926	666840	639506	612566	676870	673137	358081	371822	632389	318427	351852	348218	396568	652009	662289	616359	612999	671836	574647	656763	586064	317004	693325	647116	611972	649462	575872	592904	604762	609064	392093	358277	397620	620154	589566
GS089	349486	358069	364318	346229	336822	336555	362022	384576	357842	567105	581109	372571	411540	345500	315023	608911	582531	558032	614373	606115	326697	342287	574462	292548	321761	317529	361213	589090	599169	560883	559352	607776	519510	597057	528724	288686	626447	585292	556847	590187	521408	540230	553560	555206	358286	329597	366904	567331	539159
GS091	262899	268378	273379	264660	247964	249182	257540	287342	268043	358446	365809	273656	297921	253563	230375	386730	369197	351233	387292	377229	240537	253147	369131	215879	239471	235522	266143	363691	371524	345391	344242	381797	323981	375176	329184	214439	389614	365100	350718	372181	325573	338348	351675	356081	265401	245022	272391	358123	339731
GS093	272442	281800	284967	270315	264714	259436	267959	303805	278754	382433	388785	291044	319092	270308	244240	409169	390474	374640	411230	403963	253030	264714	392144	229278	254844	251390	282358	390305	396725	368871	367605	406222	345588	397972	351505	224767	419309	390326	370990	394498	346521	358705	371015	376711	281060	259091	288577	379294	359541
GS096	391049	399151	408635	387848	374261	373944	405326	431631	400617	637350	654314	416620	458545	384390	351751	683659	652492	623559	691882	681197	366558	383125	646206	326686	361045	353817	403445	653745	667403	617025	615728	680017	579644	665996	594263	321098	698082	657050	625563	662349	582649	604009	623190	624624	403148	370400	411840	635665	606464
GS097	287095	294773	298733	284416	276717	273067	279646	319110	293436	400541	404753	303670	331884	282013	256427	427364	408716	391241	430649	424142	266092	276895	413217	236958	264784	261731	296797	408619	414670	387077	384041	424670	361926	417297	367298	235893	438297	408519	388381	413363	362441	375498	387139	393747	295379	271390	302214	395893	376398
GS098	359598	366904	376160	355765	345014	346183	369574	396631	367944	581698	592552	382971	421997	354117	323980	623293	595905	568147	630819	619145	336668	351753	592185	299915	331652	326867	370535	599199	612855	569493	570075	623824	532356	609236	538532	295474	638019	596643	569756	605679	531965	552211	566120	567102	368392	339747	376948	578005	550527
GS099	259890	267215	272256	258312	250807	248588	255631	289478	265154	365641	369732	280863	304588	258012	234103	390538	371983	357367	392342	384695	242485	253811	376821	222817	242354	238107	268787	371225	376634	350511	349794	386176	330371	380145	334048	214357	399705	371757	354434	377743	331025	341367	352353	359552	268129	246942	274259	360445	344228
GS100	275175	281359	287799	272302	262886	261595	270718	308824	280396	384489	391347	291144	319644	271756	245906	410680	392603	375323	413389	404366	253881	265262	393676	230132	256006	253161	299878	389496	397549	369178	369329	406789	346518	399771	352599	225437	419333	389926	373212	397788	348013	359987	373145	379311	298882	275842	305994	381700	362709
GS101	282358	291408	297618	281691	275592	271480	277771	317175	288564	396048	401113	301982	329974	280507	253840	422572	403307	386876	425722	420008	262992	273285	406665	236167	262599	259349	295367	405079	411606	381414	381304	420297	357213	412569	365793	234253	437478	404085	383408	408557	359192	371631	381938	389825	293424	269958	298987	391578	371242
GS102	252691	257756	264370	250396	242969	241856	248199	281089	257150	354846	359953	270904	295155	251221	228867	378424	361736	345789	381554	373728	235358	245123	364100	216210	235741	230891	262090	360945	367090	342072	340236	376955	320581	370373	324740	207954	387129	361603	343833	367133	321378	332547	342739	351114	260731	240786	265923	351812	333859
GS103	382071	390112	398324	378150	366118	365148	394793	422313	389825	623544	633213	406377	449098	375039	343611	666107	633700	605397	670370	659838	357807	373370	625750	318516	352177	347534	394148	635621	647154	600967	600333	663867	564662	646458	573414	312508	677712	636326	603834	641906	565547	584942	604948	603501	392500	360248	401234	616137	587196
GS104	225431	229766	234648	220504	211868	211229	219736	248361	226416	309062	316353	239979	259925	219893	203751	333787	318629	303315	335582	324132	207458	218784	318912	198974	208352	203446	229947	312804	318746	297524	297641	329114	279721	322922	282818	182344	335856	314901	302986	321569	280008	291119	303665	306418	230752	214124	237971	308582	294698
GS105	380849	388948	396073	377820	365052	363831	393981	420720	389355	619768	628883	404539	446566	373515	342942	662078	648811	604958	666209	655362	355305	371291	623118	318392	350872	345861	391721	634195	644997	601362	595590	657404	561966	644354	570003	311208	678024	634652	605360	644993	562268	582233	601468	601983	390889	359620	400407	615574	585647
GS106	281273	287208	293107	276710	266575	266176	275186	311095	282697	389200	396797	301772	329555	275164	255475	419147	401184	381769	421054	409885	258396	273012	402342	240961	259725	257123	290878	393694	402181	373421	372705	414641	354031	407257	356141	228392	424511	395714	381079	403885	352495	364470	379517	386065	291192	266737	297949	388176	369472
GS107	297234	301694	309084	291310	282324	280640	290178	327019	297589	411387	419697	318664	345969	292084	266955	442734	422750	401554	444765	432804	272609	287768	425106	255595	275799	270520	306589	416539	425019	395123	394335	437333	372813	429550	375927	240916	447829	417956	401376	425585	371742	386345	402059	406844	304822	282168	313514	409175	389853
GS108	240301	249468	252423	235619	231498	225076	234948	266818	240492	327326	334036	250839	274162	233531	212783	353459	336736	321224	354024	344092	223148	235000	338470	197579	220035	217521	245761	330914	337255	314327	314446	348543	297585	342313	299338	196678	358903	333194	320559	340013	296521	308177	321016	325573	245312	227236	251805	327485	310799
GS109	365706	373824	381721	360870	350830	349649	379425	404247	373917	599217	601145	389465	427538	359067	329582	632436	612004	580822	637785	626241	343045	357839	596839	305623	337815	332804	378203	604572	613583	572614	570921	626617	535071	616253	545718	299124	647228	606895	573611	616678	538928	555932	577031	574499	376536	344889	384406	586176	559815
GS111	243279	249893	253521	238531	235464	227517	235970	268401	243337	332882	339071	254198	278224	237325	216249	358237	342424	326538	359036	348589	224324	235879	343968	200992	226292	221770	247456	335111	342792	318910	317884	353362	302152	346769	304332	198366	361711	339597	324306	344341	301340	311009	324727	328893	247121	227838	254482	332504	315968
GS112	248891	256655	259868	246422	242274	236716	247039	275758	251100	363652	371767	262339	287200	244112	222461	391501	374026	356104	392871	385411	231089	241659	372340	205726	228571	225608	255323	372367	378868	351799	351899	387554	330062	382460	336460	203878	402617	373113	355166	378204	331629	343195	354764	358733	253929	233021	260474	362535	344608
GS113	248335	257319	259640	244638	244020	235204	240981	275035	252475	342227	347447	260679	284696	244840	220646	366521	350700	334746	368471	360397	230862	241156	352269	205423	228714	226470	253964	347050	352905	329004	329360	362739	309309	355116	315037	202232	375565	347516	332114	353807	310498	320351	332824	338108	254138	233589	260101	338587	322389
GS114	287405	283878	288789	271612	261844	262336	267850	304253	279300	379480	386250	291405	314505	272332	243387	406183	388349	371815	410058	400414	255387	266383	390273	228481	252646	248798	282582	384811	393534	365759	364733	402381	343797	395932	350056	223629	413101	386907	369174	391994	345989	356821	369250	374640	280162	258257	286745	377386	359492
GS116	279968	287932	293743	282908	266993	267911	276303	308517	286534	384931	392805	292508	319737	272784	248228	414113	394833	378188	417258	405661	260418	271896	397666	231291	258017	253769	287175	390795	398350	371459	369877	409941	348335	402636	353011	231971	419773	392162	376174	399683	349182	362788	377012	381000	286757	265024	294595	384719	366079
GS117	273473	283423	287098	273958	264059	263136	268194	300641	282850	378640	386111	288630	315835	271518	244409	406107	387462	371121	408675	402607	256225	264958	390261	226340	250881	248304	281525	388135	394967	368112	365514	404318	344649	396142	351551	228425	416859	389080	368467	393062	346104	354140	367915	373801	278969	257759	285558	377001	358071
GS119	362868	371870	378976	360373	349355	347503	376802	402469	370194	593776	599206	386912	426380	357948	327903	629657	612396	576715	635514	624344	339789	356575	593548	303118	334834	329854	375798	604055	612704	570290	569254	625711	534565	618225	543749	298384	646057	606138	574622	614128	536988	554951	573212	573810	375070	344551	382714	585052	557669
GS122	368428	376397	383653	363908	355900	354573	381199	407310	378423	598961	603959	393007	435952	365634	332915	634582	609465	584056	641757	632825	344740	359636	602029	307794	339887	335337	381801	613841	620857	577340	576024	631738	537853	621360	551328	304506	656471	612447	577301	618598	544659	558537	574584	577271	378831	347338	385675	588163	560602
GS123	345627	353007	360093	342715	333240	332258	356987	382299	354396	566482	575153	369606	407410	343683	311629	603003	576402	550872	609237	602023	324098	337602	569386	288215	316888	314731	358351	582972	590749	546524	545531	599307	511550	587490	522536	285664	622197	579331	548656	587066	517428	531861	545423	547476	355110	326184	362200	560838	532302
GS126	204804	208719	213011	201968	194956	194258	211006	225556	207909	326865	330716	216219	237334	200331	184371	348089	334940	322818	350956	342098	189905	199803	329252	171401	188477	185330	211260	331319	334883	312898	311138	344071	294000	339017	298771	166925	354915	332714	315479	337630	293560	304693	315965	318280	210937	194194	215550	322623	307129
GS127	222721	227972	232454	219442	212101	211274	229732	244755	226223	353826	359934	236367	258811	218360	199871	377482	364104	349971	379470	371065	206549	217584	356988	186418	205332	201932	229527	359850	363344	339703	337973	374604	319355	368765	323593	181206	383240	359361	342986	367088	320212	331338	343551	345794	229312	211396	235629	350105	334584
GS128	230156	235680	241040	226892	219454	218995	238767	253694	235247	370776	375210	244141	270394	226211	207501	393154	379564	366149	395938	389430	215402	224943	373688	192488	212776	208960	237890	377066	381585	355132	354477	390772	334831	385094	338977	187626	403098	378074	357618	384046	334181	345305	357576	359980	237207	217789	243280	362517	347010
GS129	233856	239756	243736	230931	223099	221889	243588	259111	237554	375088	380162	248813	272920	229971	211666	400106	384247	372047	401456	392053	218713	229761	377320	196414	216123	213568	243138	379529	383881	358500	358394	395391	336716	389485	340701	191305	405816	379730	362739	388604	338334	349667	363194	364438	240777	222482	247455	370724	352867
GS130	199821	205055	207400	197138	191222	189787	206235	219448	202791	318940	322696	211718	232167	195122	180577	337747	326133	314556	341058	332919	186318	194142	319554	167055	184579	180819	205171	322582	326216	304727	302856	335399	286626	330999	290660	163059	345054	323946	307670	329047	287660	296891	309590	309090	203712	188619	210531	313779	299148
GS131	226630	231382	236642	222849	217044	216186	234193	249022	230611	363995	367496	241539	265693	223341	204061	385376	371470	360074	389290	381858	210863	221224	366005	189383	208824	205705	233876	371234	375165	349290	348417	382789	327386	376916	332248	185655	394478	370215	350488	375849	329143	339523	350717	351765	231890	213943	237885	357083	340913
GS132	221760	228174	233250	220097	214877	214326	231539	246598	228100	359300	362428	237007	261860	219918	200900	380323	365541	358725	382875	377745	208421	215878	361961	185792	204540	202601	230278	366296	370293	345458	343904	377684	322918	372240	328768	183548	390626	363874	345845	369512	325038	333772	344805	347293	229334	210035	234487	352589	335536
GS133	230547	235958	240695	226942	218012	218248	238230	254303	233921	367598	372950	243463	267649	225615	206341	390541	375400	362400	394272	384709	214388	224771	369923	192285	212210	208960	237197	371081	378079	351443	351189	387943	330731	381212	336216	187656	397220	373144	355256	380051	330205	342729	356532	357131	236658	218540	242288	364127	346890
GS134	216339	222150	225078	212777	204537	203716	224654	238603	218281	342672	349167	228910	250571	210821	195077	368363	352585	343481	368661	358058	200802	211362	345950	181166	200836	196631	224191	346292	352224	328388	327703	362363	308969	358457	312473	175356	371806	348649	332840	356189	309425	322051	334673	335058	224727	206034	230355	339567	324930
GS135	211044	216397	219873	207930	200263	198922	218255	231911	213574	335365	342336	224042	245239	206308	190264	358160	344662	330858	359585	350352	196239	205454	338706	176416	194957	191333	216884	338969	344717	321347	320930	354393	302628	348765	306645	170952	363461	340940	324217	347799	302533	313404	325798	326738	216802	200653	223639	331022	316879
GS136	224032	229329	233735	221202	213732	213380	233334	247743	227696	358936	363370	236785	261799	219710	202560	381975	368803	354563	383472	376310	209383	220915	360907	188122	206416	204136	231251	363310	368690	343703	342152	378704	322648	372572	327342	183483	387579	365590	347239	372642	324207	334932	349400	348347	230704	212814	236830	353826	338965
GS137	227425	233230	235888	224041	216198	215367	234418	249375	230610	362389	366830	239894	265491	221972	205494	384470	372068	358949	388176	379387	210559	220188	365722	189646	209650	207475	234935	367444	372115	346674	345843	383610	326294	375966	329887	184713	391430	368337	349587	374545	326199	338384	351650	351909	232735	214535	239505	355673	340412
GS138	214032	218625	222773	211506	203199	202320	221635	235182	215851	340987	345507	226038	247987	208479	192573	364438	349771	336206	365015	355646	198376	207910	343071	179013	197720	193989	220177	343888	348747	324795	324758	359783	305914	354671	310274	173737	367360	345374	328579	352860	307116	318525	330413	329618	220328	202027	225716	335862	321407
GS140	213830	218414	222940	210024	204400	203439	221665	235234	216392	343446	347233	226626	249136	208925	192187	365516	350967	338717	367127	359189	199148	209548	345351	178541	197576	194342	220852	348149	353133	329211	327422	360396	308319	356743	314057	174587	372100	349101	331796	355564	309686	320159	331909	331660	219741	201452	225823	337445	322837
GS141	213368	217460	222216	209182	202061	201713	220424	234413	215385	340052	344328	225534	247600	207725	192511	362380	348528	335782	362773	355527	197884	208882	341681	177296	196550	193709	219190	343759	349106	325481	323661	358535	306740	353273	309130	173579	367937	344560	327842	350881	305710	317489	330229	329524	219239	200971	224899	335511	319922
GS142	203975	208657	211793	200224	192958	193115	209806	224660	205095	322673	328650	215406	235688	198938	183453	345719	332424	318882	347901	337917	188975	198528	325997	170858	189014	184084	209509	326301	330573	309871	308848	342386	290275	336178	294212	165287	348032	327205	313149	334535	290307	301729	314398	315863	209565	192639	216201	319741	305509
GS145	201022	205097	208311	197900	191308	190444	207664	220922	203881	322745	325776	211482	233048	196347	180406	342759	329791	318483	344378	337087	186561	195310	323685	168235	185032	182333	205947	325884	330198	308497	307470	338980	289918	333549	294351	163409	349059	327567	312140	332866	290337	300755	313426	311983	206657	190173	211292	317393	304031
GS146	214619	220225	224822	212670	206362	205976	222890	237219	218320	346797	348925	228426	252316	211524	194161	367717	353379	342831	369532	363268	202737	210857	347620	179785	197259	195385	221308	351955	355813	332257	331061	363472	311571	359895	316700	176172	377750	353050	333599	356295	313851	322647	333562	335603	220370	203157	225476	340030	324240
GS148	220372	225164	229159	217667	209765	209801	228328	242242	222697	352329	357582	232990	256485	215247	199346	376090	360825	348817	377373	367897	205840	215981	354590	184829	203089	200612	226913	356655	361598	338277	335846	371992	317436	366263	321717	179499	380114	358004	340543	363803	317734	329129	342700	342971	227073	208675	232914	348290	332030
GS149	188616	193301	197546	186321	179461	178579	195061	208126	192218	299625	303413	199660	220320	185581	170236	319683	306925	295570	321083	313237	176493	185210	302006	158876	174592	172296	195213	302648	306647	286693	285280	316474	269794	310438	273606	154404	323591	304328	290280	308664	269883	279162	290701	290935	194460	179655	199782	295924	281775
GS150	209073	214110	218100	206058	197914	196490	215429	230340	210824	326146	331918	219953	241696	202460	188178	350658	336561	322217	351018	341642	194309	204177	330993	175043	193387	189682	216002	329807	334821	311649	312098	345376	294448	340556	298086	168662	352731	330611	316515	338980	294227	306130	317702	318640	214800	198871	221020	323174	308891
GS151	199780	203236	207437	195429	188601	187651	206732	220031	201636	317581	323770	210761	231201	193753	179475	340381	328085	314255	341851	332556	184588	194381	320402	166039	183527	180110	205090	321400	325749	303677	303480	335340	285548	330753	291027	160818	343321	322689	308178	330532	287038	298356	309534	309307	204735	189163	210298	314795	301243
GS152	303582	310766	316955	299449	289753	287767	316220	335789	308500	482249	489891	322325	355307	298278	276194	516686	494756	474949	517454	507066	282680	296717	486941	254100	280284	276433	313171	491183	497443	461478	460804	509755	435955	502943	440638	247738	524708	488767	466583	499456	435415	453038	468325	470491	313294	287666	321268	476532	455268
GS154	201374	206197	210303	198124	193037	191899	208616	221992	205586	325115	328715	213924	234938	197473	182478	344769	333036	320817	346999	341863	188328	197259	326185	167974	185337	183428	207779	330216	335026	311872	309963	342135	292970	337776	297194	164664	352418	330695	311991	336398	293100	302477	313211	314656	207429	190173	212545	318998	305118
GS155	185432	189912	193902	184206	179299	178947	192925	205460	192006	304344	305355	198634	219426	184991	168218	319211	308561	298682	322751	320444	174805	181097	303729	155473	171315	170636	192173	310702	313866	290708	290769	318702	271124	314022	279715	153770	331348	309343	290900	312003	275344	282726	289231	292665	190992	175595	195269	296015	283095
GS156	274317	280566	286600	270311	262785	262333	284755	303263	280516	446912	449693	291670	322467	270888	248499	470355	452735	438525	475521	468440	256121	267682	446537	229255	253193	249725	283149	453301	458273	426996	426560	468532	399475	461852	407883	225546	483174	452146	429303	458932	401864	414474	428065	428972	282100	259513	289087	436744	416058
GS157	226767	232144	236340	223270	215436	213848	234357	248756	229749	359539	365365	240174	263279	220744	203485	384859	369532	355862	385598	377446	209594	220581	364757	188980	209155	205197	235333	363638	369884	344977	344059	381689	326219	374337	329068	184035	389730	366017	348984	372702	324629	336090	349732	351805	233179	214746	239979	356867	341035
GS158	230717	236433	240771	228871	220490	219895	239085	255232	234344	373007	378595	245116	270062	226388	207528	396933	383279	366384	400314	392545	214944	225047	374134	192709	213650	209920	239679	379148	384657	358026	357160	392807	336021	388312	341989	189033	406020	379278	359901	385574	337174	349480	360937	361729	237603	218988	243682	367062	350880
GS159	228557	232811	238409	225229	216225	215180	236666	250210	230637	362785	368927	241644	264662	222231	205585	387566	371683	361104	389765	378608	211999	222560	366013	191167	211490	206630	235773	366500	372213	346369	345611	382333	326985	376861	329889	184737	391130	367806	350872	375284	326166	339240	352301	352138	235071	216567	241357	358845	342298
GS160	214427	219225	223421	212205	206110	205050	222823	236362	218619	346289	350280	228412	251045	210883	194235	368059	353172	341546	371524	362520	200674	209791	347359	179594	197993	195744	222088	352308	356584	332212	330460	364428	310881	358996	316597	176531	376785	351171	334223	356273	313119	323941	333897	334782	220081	203054	226536	341202	324722
GS161	234739	240135	245410	232393	227124	224993	242778	259380	240202	374066	376382	251612	276609	233028	211430	394243	378468	373889	397979	393315	220308	228530	376275	196319	217340	213888	244804	380389	384308	358662	357972	393004	336066	386375	341340	193996	406521	379407	360049	383936	337191	347881	358453	360184	241897	223099	247667	365956	349156
GS162	226249	231637	237126	224022	216521	216182	235361	250298	231627	365334	367939	241645	266533	222497	205353	386937	372524	359948	389635	381747	212400	221490	366426	189976	209629	206869	235098	370006	374834	348889	347927	383900	327145	378505	332849	186047	394957	370224	352403	377586	328301	339931	352018	353040	234660	215920	240002	358850	341477
GS163	246702	252009	255578	242334	232906	232267	255058	270349	248089	390281	396358	259689	284170	239692	220736	417795	402607	385687	418390	407699	228151	240676	392797	205583	227933	223162	255064	393536	399002	371601	371255	411141	352151	404190	355266	198668	420218	395478	378790	405121	351429	364752	381117	380215	253489	234232	261163	386620	369337
GS164	244243	249755	255665	242046	235320	234103	253158	269992	249275	396099	398818	261021	288843	241962	220207	418497	402048	395073	421589	415780	227882	238366	396075	204591	226163	222082	253585	403129	407149	378871	378513	416201	354633	410813	361727	200657	429954	400711	380706	406713	357203	367300	378941	382252	251299	231080	257058	387744	369387
GS165	229622	233813	239970	224524	217208	215882	236804	252059	231456	368767	372214	241264	264650	222502	206498	390991	375691	362398	393561	382802	212777	223749	368911	191757	211310	207942	236602	369233	376078	351585	348633	387552	330598	380906	332929	185810	394284	372116	356858	378260	329494	342543	356816	355340	237096	217923	242976	363730	345905
GS167	395653	406478	413002	391594	381051	377605	389816	439355	403510	563871	570204	423900	464981	391263	354768	601746	574267	549186	606312	596810	367134	384547	577297	331212	366245	361538	408456	575332	585150	542606	541559	597154	508474	586064	517945	325536	616239	574931	545813	581560	510428	528107	543487	553025	405066	373530	414472	556389	528413
GS168	390632	399811	408368	386641	375950	373549	384287	433564	399088	555588	561753	416287	457887	388115	349339	592367	565326	541527	596588	587443	362859	380228	567880	327184	360303	356639	402381	566531	575764	535366	533538	585868	502215	576687	510473	322177	607294	565011	536877	572718	502440	519014	535082	545036	400582	368080	408765	547888	519680
GS169	403595	414580	423315	400140	389971	386663	398059	449757	411635	577167	582435	431248	474102	399976	361874	615937	587320	561315	619430	610462	376515	394457	589957	338141	372843	369011	418724	586432	597274	555005	554281	609772	520914	598530	529653	333046	628601	587203	556874	592605	520158	539355	555650	565429	416076	381404	424425	569046	539744
GS171	221082	225767	229275	217635	210042	208279	229266	243170	223177	348899	355648	232738	255398	213835	199875	375949	361890	346165	374955	364518	205314	216387	353462	185588	204497	200636	227728	352708	358215	334422	332070	369306	315089	363837	318000	178973	376318	354162	338972	363636	314646	328010	341928	341091	227888	210693	234658	347263	330566
GS172	226923	231799	235954	222821	214688	213750	234095	250206	228960	359110	365129	238669	262170	220552	205475	384679	369877	355424	386539	374866	210055	221906	362578	190692	209556	205175	232241	363337	367355	343214	342053	380153	323318	373515	326980	183917	386722	364072	348844	373082	323002	335595	351323	350179	233174	216101	240113	356538	340247
GS173	268657	275797	280726	264142	254268	252451	278492	295830	271318	427309	434554	283440	310936	261145	243225	457858	439271	419873	458431	445639	249235	261631	430861	225450	249952	243845	277176	430123	436586	406964	407729	450589	383944	444056	387067	216900	460140	432194	413976	443074	383453	399940	416873	415203	278678	256119	286187	422911	404284
GS175	238348	241569	248424	233692	223410	224141	246266	261207	240624	383193	388118	249961	274466	231802	213050	407999	391915	376264	409062	397615	220423	230649	383528	197651	219778	215949	246438	384978	390908	364538	364446	403411	343608	396026	347800	192226	411701	387045	370327	393109	343230	356622	370995	369896	246098	226412	252712	377408	360173
GS176	215473	218931	223606	210728	201980	201148	221525	235877	216826	345693	349748	225548	247269	207388	193543	366846	353242	336659	369263	358035	199314	210298	345200	178899	198393	194347	220754	345192	351303	328006	326374	362874	309725	357378	310558	174298	370132	347107	333009	354291	308872	321866	335698	334944	220809	203807	227169	341145	325192
GS177	235125	240486	244307	230784	222354	220170	241028	256910	237038	371834	377656	246686	271297	227185	210130	398189	381604	367710	399485	388952	217342	227738	375662	196954	217865	212983	241916	375232	380625	354670	354307	392790	334724	385688	338323	189923	400656	377051	358959	384843	333731	347122	362155	361977	241624	222317	248408	368012	350583
GS178	230874	236704	241033	227600	221461	219416	242253	253413	235676	368575	372653	246222	271383	225992	208676	392517	375524	361308	395889	389290	215773	225796	371515	192453	212717	209487	238986	375997	381308	355443	352654	388115	330565	385143	338242	190172	401672	374647	355917	382382	333129	344366	355004	356617	238139	218141	242600	363769	346312
GS179	205996	210529	213709	202845	194964	194254	211101	226375	207322	321034	324790	216479	238876	200266	185169	343674	328505	316767	345425	335867	190160	200438	324414	172326	189617	187154	211601	324586	328964	306622	305977	338433	288873	334550	293085	167421	346939	325315	310587	332732	289226	300585	312151	312375	212066	195366	217443	317139	304084
GS180	206585	210489	214917	202698	194394	193120	213679	226475	207318	327484	332773	218086	238808	198985	186005	351311	336935	323245	351453	341256	191685	200929	331815	173446	191041	186865	213712	329712	333989	311619	310377	345768	294277	339828	295732	165956	352749	330848	316968	339572	293354	307151	319863	318575	212863	196413	219910	322940	309344
GS181	203297	207924	211298	199571	192378	191855	210400	223675	205727	327710	330840	215016	236167	197295	184189	349352	333964	320428	349988	341444	190402	198898	327571	170382	188309	184047	209103	328627	334013	311286	310629	343767	293770	338251	296823	164766	350447	331029	317421	337995	292860	304071	318228	317319	209916	192069	214994	323242	308775
GS182	243303	247954	253015	239641	231283	229427	252494	267487	246775	384583	388816	257002	284043	236656	220406	410810	392860	378704	413899	403689	226944	236952	388480	203495	224323	221112	250936	388854	394687	368015	368377	405231	345561	400808	350607	197910	416884	391235	372019	398043	347002	358985	373223	372680	251023	230138	256645	379266	363357
GS186	236327	243350	247034	232887	226999	223648	247539	260298	240537	377391	379965	251410	277290	232081	213351	400679	383976	370060	403464	395569	219461	231344	378634	197792	218193	215975	245126	381777	388734	361374	359927	396999	337951	392871	343791	194172	409498	381508	362494	388417	340085	352500	364824	363510	243855	224162	249907	370624	352554
GS187	220444	225899	231539	219106	212991	211554	233189	245176	225642	355941	358403	236408	261852	219034	199532	377562	361760	348888	379362	374532	207234	217133	356637	185400	204853	201545	231032	361958	366967	341165	340725	373015	317861	369928	326091	182279	386367	359883	341900	366505	320947	332244	341833	341351	228393	210395	234150	348384	331260
GS190	468624	480032	490038	464397	453223	449522	489600	517971	481425	757181	761865	500733	553894	464746	424129	802200	767394	738453	808260	797231	438542	458106	757225	391946	432335	426996	486969	770908	778866	725670	725604	793983	675384	786626	692106	386512	823271	767573	726631	776911	682686	704444	724434	728074	484086	444720	494771	742563	705512
GS192	435398	445078	454778	432456	422098	419994	457860	482177	449007	704778	709314	466826	518673	433032	393849	745754	714693	688842	753857	744316	408680	427167	706511	363892	401100	397033	452808	719721	728952	678600	676057	739329	629753	732977	645095	361004	768546	715535	676420	724612	635941	657541	673982	675920	449950	412792	458344	690439	655808
GS193	231711	236926	241234	228675	220271	219428	241119	254785	234273	362144	368632	243949	271583	225382	209286	388255	371598	356401	389800	378985	215576	226825	367400	193409	213796	210803	239141	367390	373030	347346	345988	380969	326807	379793	331708	188436	394150	368124	351204	375339	328129	339198	352972	352516	238770	220637	244482	358923	342252
GS199	459106	469577	479922	454119	439924	437648	481230	507547	468588	736153	743539	489002	540648	452521	414868	785202	750046	721993	789172	774431	429084	449760	739635	383476	423900	417857	476957	748787	758979	706085	705371	775133	661456	766657	672428	377075	800872	746606	710175	759638	664075	688708	711122	711601	474489	435586	484810	724312	690596
GS200	416937	425525	434450	411526	399611	397032	436324	459353	425333	665074	672057	441826	489488	410318	375731	708368	679012	652081	713992	700562	389108	407961	668617	347788	383648	378099	431569	677615	686367	639655	638529	699437	597914	693952	609383	341584	722864	675612	640868	687771	601235	622871	642229	642314	428316	395108	440395	655231	625257
GS201	469640	480906	491077	464233	453437	451993	489842	519291	483226	755723	760918	502016	555808	465550	424471	799149	767446	738891	808478	796445	438771	456718	759381	392102	432563	428224	487283	770158	781330	726879	724408	792996	676513	785636	690860	386587	825486	769744	725373	776434	680824	704235	724998	727790	483438	444361	494384	739901	704698
GS202	446192	457427	465375	439814	427441	424215	461032	493203	454605	698091	705715	473761	521258	438936	401919	743719	710266	682877	749129	734164	415595	436048	704151	372420	410408	404122	461148	707779	720261	670892	669639	736226	627257	726942	638798	365905	758848	708477	675133	722774	630298	653020	675440	675542	459844	421685	469656	687083	655378
GS204	237633	242816	246914	233692	225417	224247	248562	262362	240087	376198	381830	251443	277176	231542	214838	404634	385862	369731	404630	395757	221399	232447	381232	199803	220606	215770	246654	381036	388031	360634	360637	398801	338685	393085	342423	193389	408692	380912	366759	389967	339227	354532	366458	366468	246838	226304	251054	372241	354902
GS208	387971	397192	405520	383001	370824	366392	379524	428476	393070	540415	550490	410575	448933	381973	345086	580663	554172	529010	583895	571680	358154	377098	556654	324837	357902	351344	396842	549394	560729	521613	519194	574918	489702	564897	496757	319148	589449	552248	526930	560877	490528	507824	526946	534800	396730	365316	406071	537698	512195
GS209	215838	221486	226941	214736	209092	208636	227982	239859	222344	349669	349836	231799	256671	213915	197011	369639	353850	340554	373126	367114	204149	213120	348658	181087	199943	197639	225001	355133	359462	334409	335208	365029	311895	362899	317921	178745	378249	353689	335436	359152	314885	325908	334831	334255	224341	205815	228917	341622	325741
GS210	207751	213279	216627	204677	197612	196231	217849	228824	210279	329673	334531	220213	242600	202662	187989	352899	337303	324918	355367	344755	194147	204214	332267	173693	192310	189233	214930	333760	337975	314899	314087	346888	295781	343313	300126	168885	356182	332822	319225	340828	297532	307932	320169	318025	214672	198169	220771	325644	311473
GS211	223233	229112	233671	221603	215481	214643	234256	247179	228269	360247	363372	239309	265261	220940	202743	382819	366843	351784	385980	378955	208781	219010	361706	186416	206643	203679	232043	366670	372175	344977	345424	378645	322107	375488	329921	184407	391979	365059	346632	370991	325958	335684	346254	347413	231926	212377	236401	352724	336816
GS212	230969	236905	241047	227596	222344	220752	242909	254926	235980	373297	374728	246268	273479	227307	209795	394338	378101	365535	397217	391866	215898	226094	373039	192104	213941	211325	240754	379219	384340	358925	357944	391350	333674	387952	341158	191019	406043	377013	357019	383552	336694	347897	356795	358522	238751	218984	243603	363980	347822
GS214	212313	217356	220519	208727	200939	199819	221312	233551	214044	333468	340162	223752	247402	206135	191925	358974	345637	329670	360796	349891	196706	208265	338540	179597	197603	193119	219619	339000	343071	320267	318315	352743	301224	348389	304854	171931	361692	339137	324660	347453	300601	313961	326874	326075	219663	202528	226134	331122	317008
GS215	451889	466052	474333	447031	438502	431592	454661	503867	460072	669012	677720	480391	529924	446156	405404	717704	682526	653007	717867	708409	421329	439812	686670	375119	416812	412392	469245	682464	692789	644428	642543	708626	603797	697363	615677	372290	735730	682359	649132	691239	607153	625668	645044	656537	465171	427435	475949	661378	630201
GS216	405626	418136	424778	402826	397921	390677	401389	453788	416871	580633	586998	430411	475375	404431	361323	618577	590354	564839	622825	614740	380473	397322	590805	338591	372386	372408	420396	593038	601135	560593	558164	614512	523965	603827	534450	337479	638856	592798	561661	598818	525605	541880	559399	569786	417067	383925	426625	572593	544865
GS217	436524	449492	456050	430681	424787	414313	428422	486957	443221	615002	623351	458967	505348	431104	387411	656250	626031	598972	661061	650763	407071	424370	631898	360845	398708	395998	448280	626611	636387	592641	590744	651033	555343	639141	564595	359666	676003	626657	596675	634341	557395	574661	593759	605044	446393	410754	456003	608091	577157
GS218	380983	392309	397995	379300	376388	364760	373771	427878	390589	540665	545826	405580	444215	381376	340119	575526	548509	525330	578005	571283	355852	370029	553803	317655	351751	348252	392841	550449	560026	521027	518614	570742	486684	559309	497063	314959	595465	549661	522311	556594	489534	504436	518512	531586	390127	359498	398627	532842	505840
GS219	397751	408221	415722	393399	387195	379988	391898	441600	407500	567586	574708	421863	461743	398953	354901	601908	576863	552413	608667	600596	372531	387997	578332	330724	366725	361542	411998	579051	588745	547541	545597	601839	512096	589880	523768	329369	620671	578358	548124	586084	514711	530229	547699	554328	410529	377101	418863	559016	530812
GS221	201786	206012	210169	199538	192437	192529	209214	222286	205520	328179	328571	214493	237115	198818	181758	345930	332371	322022	348037	343179	187944	196395	328076	168234	187061	183338	209357	333029	335484	312567	312832	341863	291647	337077	299010	165065	354469	331456	314089	335487	293895	304071	313865	314804	207591	190799	212756	319714	304073
GS224	363051	371877	378255	357766	347182	345352	361940	399605	368848	530267	538866	385147	421294	356195	322562	567827	541759	515949	572576	560614	335837	352746	542246	302015	333358	328900	375007	539482	549001	510098	509625	562008	479060	552535	487412	296926	580327	540121	515383	548778	481464	498047	514541	519308	372970	342043	380674	525764	500429
GS226	376204	386144	393005	371322	360384	359137	371323	417198	383336	533439	542269	399544	438688	370011	336735	571803	546024	520462	575138	564068	347982	366402	548006	315083	348208	342455	388588	541714	551290	513507	511981	566038	483291	554642	489255	308840	581422	543799	519167	551977	482740	499991	517161	525219	385419	355336	396229	527708	504507
GS228	375685	386377	394579	373164	369990	361186	369994	418021	385597	535199	541203	399131	439459	375031	335590	569423	545646	523607	575304	568299	350243	365043	549539	311646	346480	343132	387582	549582	557228	517998	517268	566934	483152	557362	494531	312627	589221	547066	518960	552869	487051	500607	515926	525903	385347	354006	393139	528852	502046
GS229	428072	437644	446619	424020	412555	408587	420531	474730	436182	608883	616564	455999	497862	424022	381263	650369	621136	593155	654718	645059	397789	415845	623586	358859	393162	390132	441295	621616	632798	586456	586007	646519	549654	632727	562009	352043	666889	621415	591629	630128	551882	570066	587901	600289	438400	402529	447212	601956	572672
GS230	349754	359463	365156	345434	343788	335847	342524	388057	356974	493095	499437	370959	409540	348890	312493	525558	501363	483610	529871	524109	327090	340078	505324	291247	320896	319680	361116	505754	512387	477300	474752	523119	445512	513666	455505	290652	543392	504154	478015	509605	449741	461633	474104	485099	357137	328962	364596	487210	463307
GS231	396493	409342	415759	389148	383331	376316	389136	435223	404137	560553	566869	418696	460305	392663	350174	598486	571258	545936	602203	594909	368822	383236	574376	328011	361105	358679	405045	573679	582316	541553	540667	594219	505737	584239	516150	326826	612981	571622	542956	578501	508980	523488	538250	550013	401494	368899	409689	553517	525888
GS232	362682	370977	377687	358583	352523	346896	354851	401001	369386	511491	517348	383938	422205	359508	323188	547255	521968	500290	550198	542679	337390	351368	526167	300414	333014	329856	372244	523615	531851	495171	492731	542715	463229	532131	472229	299596	562497	524088	496729	528520	465884	479115	493642	503447	369266	340615	377476	506024	480636
GS233	407737	418261	427093	408654	395930	393644	412050	452623	421063	611972	618990	434369	478873	404059	365949	652007	622347	597560	657169	649173	381671	397646	622207	340025	375094	372488	421076	626038	635030	590386	589019	647461	551385	635694	564242	339647	672260	624073	592169	631581	555504	572821	590680	597953	418379	384671	426557	603658	573487
GS234	430469	442880	450977	426451	420272	411882	424849	480547	440840	619766	625455	456381	503622	427737	385830	660656	630661	603741	665624	656109	402102	419555	632636	357854	397112	393968	448442	633806	642961	596402	595303	655973	558915	643902	570332	356995	681242	631120	598777	638765	561873	578777	594764	607113	446166	409780	455992	611496	580750
GS235	310673	319039	324654	307663	304737	299435	304613	346494	320492	443265	445859	328561	364188	310569	278124	469841	449251	432918	474421	470819	291690	303123	452507	258844	284882	284578	322893	455882	460128	428918	426884	468797	399659	459690	409478	260540	489128	453041	427736	456453	404588	414137	424661	433961	321000	294505	325881	436950	415417
GS236	431669	444131	452084	425733	420070	412356	426494	479831	442326	619108	627411	457566	504476	429277	385660	660811	629953	604192	665322	655958	401675	419718	635044	358745	397115	394065	450102	631869	642322	596316	595147	655965	558547	643713	570090	358464	681212	630474	599509	638860	561333	578372	596962	608065	446850	411130	454920	611830	581192
GS243	408065	418589	426260	403092	393894	392125	402113	452888	416333	581655	587708	436874	479933	403562	366495	619620	591352	566996	624579	615790	378785	398006	595435	342425	376676	372903	420539	593102	603087	560304	558517	615521	524256	603293	533642	336058	635711	593952	562910	600102	525993	542955	560300	569666	419396	385097	427804	573090	544999
GS244	391577	401451	409568	386200	380616	373444	384799	436828	399787	559363	563831	414819	456343	387992	349734	596848	568100	545762	599282	590798	365124	381760	571161	325873	361042	357209	406787	570931	578110	537830	536599	591733	504204	579456	513265	325267	613769	569488	541738	575095	505199	522445	538145	548834	405353	372461	413380	551580	523591
nivara_103407	436165	446387	456369	432176	415280	414199	438605	482917	447776	656116	666457	462563	505798	425401	387609	705627	669315	637240	706290	694509	402159	422833	671807	362404	401470	393672	451307	664488	679003	630320	628075	697713	594439	680592	599467	356064	716562	667928	637514	677849	589301	614687	636900	644584	450334	414142	462210	650102	617625
nivara_105327	636518	652527	668184	630042	610798	607186	645544	706420	654224	984165	1002007	678803	745620	624470	568135	1061411	1006639	957118	1061915	1048840	590627	620329	1005888	530319	586733	574133	660119	1002773	1026360	950661	947097	1051738	892262	1024583	901159	519494	1080062	1006710	959397	1020669	883167	924376	955282	964205	657422	602410	675350	975509	925550
nivara_105705	450040	460017	469304	443536	425387	424193	449914	496388	457950	664601	677987	474725	519712	438006	399366	718910	681842	647537	717129	704058	414436	437182	681022	374721	412797	403935	462777	672443	689562	641006	636520	709464	601819	692804	607540	364330	724181	677464	648460	689055	596799	624752	648709	654747	463019	424173	475341	661212	628450
nivara_105784	483580	495856	506017	477171	459436	459474	483340	537151	493756	714912	727933	513739	562271	473020	430337	771354	732733	695303	772146	757576	446987	470387	733261	404957	445606	436030	500750	724656	741998	688249	684863	764298	647579	743545	651908	393560	781402	728940	697612	740916	639923	671184	694389	703144	499678	458531	513020	709258	673961
nivara_105879	461357	473826	482655	455413	439522	436339	461770	510951	470284	681164	694885	489997	534898	449890	411246	737401	700305	664658	735889	721693	426663	449734	700334	386785	425950	416656	475201	690544	706447	655715	652908	728139	619121	709658	620799	374775	744494	694495	665588	706295	611007	639903	664562	671641	475578	436172	488868	677335	642915
nivara_106105	614133	628318	642612	605491	585905	582979	617082	680181	626811	933956	949683	652727	716359	600236	546481	1007648	956325	909490	1007372	994209	567273	596309	955157	510651	565116	552569	634980	950098	973232	901922	896566	996908	845473	972103	855045	499218	1023410	953742	909659	966432	839773	876813	907535	916781	631941	579051	650125	926983	878644
nivara_106154	620718	634912	649006	613341	592719	590123	625628	688613	634880	948518	966581	659768	723931	607383	552729	1023206	971489	923716	1023913	1009668	573849	603739	971078	516633	571484	558701	642857	965378	988365	917034	911439	1012890	859514	986941	869361	505919	1040498	969484	924879	983850	852041	891488	921802	931653	640036	586404	657523	940872	892720
nivara_106345	435145	444672	453741	428754	411080	410351	437876	479901	443586	657688	667340	459556	504174	421659	386017	707716	671414	638268	706386	693328	401346	422627	670784	362269	398787	390982	448207	662649	678061	630780	628108	698886	594088	681953	599059	352409	713377	668682	638603	678328	588686	616694	638928	643695	448206	410717	460875	650899	618812
nivara_80470	633596	648512	662601	625236	604985	601698	638469	701555	648729	968412	987618	674252	739295	619910	565085	1045006	991530	941858	1045828	1030331	586226	616393	989530	527305	582349	570014	655399	986044	1009230	935863	931418	1033664	878019	1009159	886472	515822	1062549	989802	943719	1003638	869929	910564	940977	950195	652956	598043	670864	961285	912067
nivara_89215	654304	669617	685062	646019	626089	622837	661923	726041	669981	1007814	1026386	696754	765242	641450	583342	1085014	1030644	980600	1088199	1073501	605939	637891	1029206	544145	602189	589685	678963	1027206	1051236	973587	968832	1075880	913837	1048557	923507	533913	1104886	1030718	981768	1044224	904607	947282	977457	986348	675066	618488	693478	998295	946833
rufipogon_105426	429815	440234	448750	424841	408058	406125	434279	476060	438271	647406	661100	452718	496451	417034	383232	701771	664485	631863	698985	684131	396631	418890	663700	358977	396291	386951	443812	655602	669887	624413	620240	691605	588808	674731	590510	347209	707799	660555	631908	671795	580969	609052	634274	638364	444301	407581	458419	646268	613420
rufipogon_105912	400877	409219	417626	395835	382723	380290	404013	443431	409357	603956	613714	423899	464645	391535	357218	649191	616697	587919	650503	640682	369830	389822	617385	333271	367875	361635	414416	611985	626283	581666	578538	644261	546852	627221	550354	325314	658357	615662	586711	623974	541805	565994	585719	591326	414023	379186	424853	598344	567961
rufipogon_105958	614056	626691	641041	606225	587323	583690	621947	680803	628039	945562	963052	652193	715407	601660	547847	1017553	966969	920831	1019964	1006766	567407	595735	967101	509649	565285	553439	635408	964453	984419	913600	909358	1011047	857899	984024	866277	500991	1035947	967113	920508	979030	848702	888442	918040	925970	634064	580791	650800	938316	889225
rufipogon_105960	628934	643212	657918	621445	601317	599509	638300	697225	645622	973595	991648	668757	734911	617286	561441	1048225	995896	947159	1051142	1036953	582092	611847	994541	523675	580187	566977	653197	992508	1015057	941230	936036	1039740	882637	1012745	891389	512972	1066598	995214	948773	1007758	873678	914846	945359	953242	650056	595640	668058	965882	915914
rufipogon_106161	398371	408241	416611	392387	377219	375585	401715	441100	403229	592139	604156	419001	458998	385404	355293	642824	607761	578086	640664	626290	367317	389151	609602	332340	367167	359715	411364	598168	613059	569367	566826	634424	539184	618394	538768	321506	646151	603181	578038	613700	529808	558524	579699	582289	411400	378515	424241	590055	561406
rufipogon_106505	345530	351416	359085	339611	327973	326575	347417	381324	350881	516324	526009	363327	397554	336263	306395	557254	528962	502676	556156	547493	318392	334780	529401	286874	316979	309880	355551	522618	534753	497231	494023	550929	468474	537421	471038	279661	562878	526116	502447	534527	461759	485162	502065	506366	354827	326808	365335	511798	487803
rufipogon_80506	364365	371891	377875	355960	338418	336905	364225	399682	364468	532372	545556	380399	413709	347239	323144	580476	548359	518569	576471	557633	333782	355138	547897	303687	334971	325478	371784	532995	546915	508448	507329	570727	485235	556626	481644	288664	573441	540083	521067	553605	474946	502093	526374	526072	374764	344395	387503	532359	507163
rufipogon_81982	496983	508444	519683	490722	473019	470587	496554	550600	507250	732899	748266	527476	575302	482669	442194	792396	750977	715145	792138	777478	458325	483429	753579	413257	458782	449496	514654	744045	760382	706695	702458	784330	665577	765132	668888	402262	801053	748000	715451	758778	657331	688447	715822	721275	514781	471981	528810	729641	691864
rufipogon_81991	390727	399284	408555	386714	372262	370869	392078	433271	399503	578894	588134	414918	453928	381797	349520	623920	591992	563082	624484	613115	360497	379914	594471	327581	359793	354460	406123	585050	599892	557519	553437	617803	524836	601832	527502	318328	632303	588187	563431	600132	517728	543271	563329	568916	405697	371636	417139	573982	545139
rufipogon_Dongx	460152	470123	480025	452215	434183	434060	467988	509324	466153	710490	724418	485117	529905	445814	410953	768739	729740	691418	767346	748810	424255	447996	726661	383303	425196	412841	474494	716532	733853	681348	678153	759040	643932	739063	644982	370254	770258	721848	692638	736172	634373	667216	694917	696180	475002	435582	489573	706704	672209
rufipogon_Nepal	647644	663152	678264	640410	619651	617173	661276	718051	665121	1021412	1038337	690795	757867	635614	579429	1097438	1043040	992300	1102347	1087752	600642	631382	1039994	539550	597592	583183	671492	1040174	1064524	986098	981235	1089408	925747	1062210	934740	528334	1118763	1043177	993961	1057151	916855	958612	990647	996061	669144	612813	687050	1011667	958816
rufipogon_P25	472535	482457	493125	466112	450328	448958	480595	522616	482924	742250	752696	501626	550449	461180	422878	794730	756015	720277	797713	785163	438313	460242	754032	392725	434371	425219	488084	752029	767573	712632	709101	788346	670828	768709	675919	384004	807522	756474	718823	765868	664052	694611	719981	720700	486449	445605	499449	733514	696984
rufipogon_P46	668829	684324	699941	661516	641159	638091	683840	742024	687998	1061167	1077686	713184	783038	656790	598945	1140105	1082821	1029190	1142494	1128041	621515	652812	1079089	556772	617108	604149	693635	1079503	1103624	1022518	1018277	1131862	960343	1101287	969854	545800	1161393	1083189	1030677	1095958	950692	994931	1028343	1034094	691625	633247	710263	1049980	995483
rufipogon_P61	448328	457721	467929	440848	425472	425298	455714	495429	456770	697245	708950	473710	519422	436805	400569	751103	714113	677842	751136	737906	415358	437482	710343	373771	413126	403851	463372	704656	720792	669734	666937	743367	631854	724120	634855	363388	758812	709876	678727	721079	624647	655183	678985	680616	462430	423516	476023	690239	657491
rufipogon_YJ	633656	647668	662420	625573	606264	603651	644626	702397	649176	993707	1006765	674745	739838	620873	564956	1067328	1012980	963801	1068528	1056106	587153	617057	1012352	526009	584535	570960	654825	1009433	1032047	956197	952753	1058033	898949	1031272	906100	516976	1085399	1011909	963314	1025910	889056	931094	961243	967188	653361	597749	672098	981758	930399
[truncated: 142 more columns]
